# Supplementary material for: NGS transcriptomic analysis uncovers the possible resistance mechanisms of olive to Spilocea oleagina leaf spot infection
Source: Front Plant Sci. 2023 Jul 17;14:1219580. doi: 10.3389/fpls.2023.1219580 (PMC10388255; doi:10.3389/fpls.2023.1219580)
Supplement: Supplementary file 5 [file Table_1.xlsx]

## Sheet: Alignment_Information
TableS1 : Raw read information and alignment information of all samples
Sample	Total reads	Total pre-processed reads	Total aligned reads	Alignment%
NBT1R1	26827772	26824609	23181827	0.8642
NBT1R2	27327173	27317658	24585893	0.9
NBT1R3	27472738	27469318	23552192	0.8574
NBT3R1	27095228	27091536	22345099	0.8248
NBT3R2	27082004	27076845	23001780	0.8495
NBT3R3	26941444	26937555	22697584	0.8426
KT1R1	23445217	23439202	20284285	0.8654
KT1R2	26613407	26609709	22884350	0.86
KT1R3	29798545	29792915	24349749	0.8173
KT3R1	24268668	24257656	15866933	0.6541
KT3R2	29336895	29318665	25952882	0.8852
KT3R3	25964313	25956319	21255630	0.8189
	NB : Nocellara del Belice
	KT : Koroneiki
	T1 : no signs of disease
	T3 : evident presence of disease
	R : Replicate
