# Supplementary material for: NGS transcriptomic analysis uncovers the possible resistance mechanisms of olive to Spilocea oleagina leaf spot infection
Source: Front Plant Sci. 2023 Jul 17;14:1219580. doi: 10.3389/fpls.2023.1219580 (PMC10388255; doi:10.3389/fpls.2023.1219580)
Supplement: Supplementary file 6 [file Table_2.xlsx]

## Sheet: DEG Statistics
Table S2 : Differentially expressed genes selected by applying the cutoff p-val<=0.01 and log2FC>=2
Comparison	P-value<=0.01 & log2FC>=2
	Total DEGs	Up-regulated	Down-regulated
NBT1 vs. NBT3	229	39	190
KT1 vs. KT3	475	341	134
NBT1 vs. KT1	678	228	450
NBT3 vs. KT3	838	479	359
NBT1 vs. KT3	659	344	315
NBT3 vs. KT1	1174	503	671

## Sheet: NBT1_vs_NBT3
Gene ID	Chromosome	Strand	Gene	Gene Type	locus	FPKM(NBT1)	FPKM(NBT3)	log2(fold_change)	p_value	q_value	Regulation	Protein IDs	Protein Products	TRIRIDs
111365488	Chr17	-	LOC111365488	protein_coding	NC_036253.1:24507986-24527686	2.7072	11.4016	2.07436	5e-05	0.000601276	Up	XP_022841811.1	ultraviolet-B receptor UVR8-like	AT5G63860
111365968	Chr17	+	LOC111365968	protein_coding	NC_036253.1:1478513-1481473	30.2724	7.31802	-2.04848	5e-05	0.000601276	Down	XP_022842321.1; XP_022842322.1	uncharacterized protein LOC111365968 isoform X1; uncharacterized protein LOC111365968 isoform X2	NA
111366166	Chr17	+	LOC111366166	protein_coding	NC_036253.1:5612201-5614989	1.32682	6.02351	2.18263	0.00025	0.00242195	Up	XP_022842628.1	apyrase-like	NA
111367131	Chr2	+	LOC111367131	protein_coding	NC_036238.1:23087405-23088066	15.8867	1.42188	-3.48195	5e-05	0.000601276	Down	XP_022843628.1	uncharacterized protein LOC111367131	NA
111367276	Chr18	-	LOC111367276	protein_coding	NC_036254.1:5500410-5502014	9.23969	2.03655	-2.18172	5e-05	0.000601276	Down	XP_022843825.1	probable xyloglucan endotransglucosylase/hydrolase protein 6	AT5G65730
111367469	Chr18	-	LOC111367469	protein_coding	NC_036254.1:12126112-12128456	13.099	3.12599	-2.06707	5e-05	0.000601276	Down	XP_022844129.1	GDSL esterase/lipase LTL1-like	AT3G04290
111367581	Chr18	-	LOC111367581	protein_coding	NC_036254.1:14843318-14844459	286.947	58.6023	-2.29176	5e-05	0.000601276	Down	XP_022844300.1	phosphoprotein ECPP44-like	NA
111367709	Chr18	+	LOC111367709	protein_coding	NC_036254.1:19975577-19976998	9.05261	2.01298	-2.169	5e-05	0.000601276	Down	XP_022844495.1	phytolongin Phyl2.2-like	NA
111367856	Chr18	-	LOC111367856	protein_coding	NC_036254.1:23994017-23996961	16.0762	3.51767	-2.19223	5e-05	0.000601276	Down	XP_022844699.1; XP_022844700.1; XP_022844701.1; XP_022844702.1	aspartic proteinase Asp1 isoform X1; aspartic proteinase Asp1 isoform X1; aspartic proteinase Asp1 isoform X2; aspartic proteinase Asp1 isoform X2	AT4G33490
111368621	Chr19	+	LOC111368621	protein_coding	NC_036255.1:6413761-6417102	1.23142	6.01	2.28705	5e-05	0.000601276	Up	XP_022845741.1	subtilisin-like protease SBT1.8	AT2G05920
111368701	Chr19	+	LOC111368701	lncRNA	NC_036255.1:8689615-8691046	36.6176	5.55354	-2.72105	5e-05	0.000601276	Down	NA	NA	NA
111368899	Chr19	+	LOC111368899	protein_coding	NC_036255.1:13352561-13354273	68.0191	2.05654	-5.04765	5e-05	0.000601276	Down	XP_022846178.1	early nodulin-like protein 2	NA
111369575	Chr20	-	LOC111369575	lncRNA	NC_036256.1:9417442-9425319	8.95252	2.06296	-2.11758	0.0005	0.00431063	Down	NA	NA	NA
111369861	Chr20	-	LOC111369861	protein_coding	NC_036256.1:16799902-16801688	10.7399	1.95128	-2.46049	5e-05	0.000601276	Down	XP_022847326.1	probable galacturonosyltransferase-like 7	AT3G62660
111370406	Chr21	+	LOC111370406	protein_coding	NC_036257.1:3390294-3393363	10.8326	2.39313	-2.17841	5e-05	0.000601276	Down	XP_022847862.1	galactan beta-1,4-galactosyltransferase GALS2-like	NA
111370498	Chr21	-	LOC111370498	protein_coding	NC_036257.1:6783683-6790272	43.7833	9.48537	-2.2066	5e-05	0.000601276	Down	XP_022847982.1	CSC1-like protein ERD4	AT1G30360
111370978	Chr21	-	LOC111370978	protein_coding	NC_036257.1:17731644-17733256	10.1461	2.21261	-2.1971	5e-05	0.000601276	Down	XP_022848673.1	gibberellin 2-beta-dioxygenase 1-like	NA
111371498	Chr22	+	LOC111371498	protein_coding	NC_036258.1:5386186-5387414	1.31597	13.4516	3.35359	5e-05	0.000601276	Up	XP_022849293.1	ethylene-responsive transcription factor RAP2-3-like	NA
111371736	Chr22	+	LOC111371736	pseudogene	NC_036258.1:12734394-12738104	13.7737	1.80869	-2.9289	5e-05	0.000601276	Down	NA	NA	NA
111371758	Chr2	+	LOC111371758	protein_coding	NC_036238.1:6876963-6889070	8.57577	1.96847	-2.12319	5e-05	0.000601276	Down	XP_022849670.1	UDP-glucose 6-dehydrogenase 3-like	AT5G15490
111371899	Chr23	+	LOC111371899	protein_coding	NC_036259.1:8581593-8583169	7.60559	1.77565	-2.09872	0.0011	0.0082159	Down	XP_022849820.1	protein EPIDERMAL PATTERNING FACTOR 2-like	AT1G34245
111372244	Chr23	-	LOC111372244	protein_coding	NC_036259.1:7093664-7102198	25.119	6.15535	-2.02887	5e-05	0.000601276	Down	XP_022850253.1; XP_022850254.1; XP_022850255.1; XP_022850256.1	transcription factor bHLH80-like; transcription factor bHLH80-like; transcription factor bHLH80-like; transcription factor bHLH80-like	NA
111372401	Chr23	-	LOC111372401	protein_coding	NC_036259.1:11803651-11807543	6.2381	1.28032	-2.2846	5e-05	0.000601276	Down	XP_022850513.1	O-fucosyltransferase 34-like	AT5G15740
111373188	ChrUn	+	LOC111373188	protein_coding	NW_019228177.1:226565-229750	11.8909	2.89735	-2.03705	5e-05	0.000601276	Down	XP_022851455.1	uncharacterized protein LOC111373188	AT2G47010
111373536	ChrUn	-	LOC111373536	protein_coding	NW_019228810.1:294018-294603	1.75696	9.77099	2.47542	0.0002	0.00201483	Up	XP_022851848.1	glutaredoxin-C10-like	NA
111374154	ChrUn	+	LOC111374154	protein_coding	NW_019229494.1:132517-134399	6.20444	1.10885	-2.48424	5e-05	0.000601276	Down	XP_022852554.1	polyphenol oxidase, chloroplastic-like	NA
111374585	Chr2	+	LOC111374585	protein_coding	NC_036238.1:26500612-26501311	54.8701	13.3677	-2.03727	5e-05	0.000601276	Down	XP_022853053.1	anthocyanidin 3-O-glucosyltransferase-like, partial	NA
111375134	ChrUn	-	LOC111375134	pseudogene	NW_019230888.1:126000-127809	1.15457	5.98136	2.37311	5e-05	0.000601276	Up	NA	NA	NA
111375139	ChrUn	-	LOC111375139	protein_coding	NW_019230888.1:178874-180681	1.20002	11.0004	3.19642	5e-05	0.000601276	Up	XP_022853702.1	premnaspirodiene oxygenase-like	NA
111375243	ChrUn	+	LOC111375243	protein_coding	NW_019231018.1:76259-77593	12.6284	53.2781	2.07688	5e-05	0.000601276	Up	XP_022853814.1	patellin-1-like	NA
111375777	ChrUn	-	LOC111375777	protein_coding	NW_019231680.1:24946-27580	19.9027	159.397	3.00159	5e-05	0.000601276	Up	XP_022854428.1; XP_022854427.1	vetispiradiene synthase 2-like isoform X2; vetispiradiene synthase 2-like isoform X1	NA
111376178	ChrUn	-	LOC111376178	protein_coding	NW_019232225.1:26190-27095	12.05	1.75069	-2.78304	5e-05	0.000601276	Down	XP_022854890.1	uncharacterized protein LOC111376178	NA
111377147	ChrUn	-	LOC111377147	lncRNA	NW_019233745.1:24200-25506	4.51801	1.03533	-2.1256	0.001	0.00760109	Down	NA	NA	NA
111377224	ChrUn	+	LOC111377224	protein_coding	NW_019233922.1:25417-29869	8.54661	1.61884	-2.40039	5e-05	0.000601276	Down	XP_022856055.1	probable inactive purple acid phosphatase 27	AT5G50400
111377327	ChrUn	+	LOC111377327	protein_coding	NW_019234041.1:29695-30694	1.15657	5.12653	2.14813	0.001	0.00760109	Up	XP_022856174.1	BURP domain-containing protein 16-like	NA
111377333	Chr3	+	LOC111377333	protein_coding	NC_036239.1:4628870-4631043	39.3717	3.2835	-3.58385	5e-05	0.000601276	Down	XP_022856183.1	protein ECERIFERUM 1-like, partial	NA
111377511	ChrUn	+	LOC111377511	protein_coding	NW_019234329.1:33053-35068	1.07108	4.79047	2.1611	5e-05	0.000601276	Up	XP_022856392.1	exocyst complex component EXO70H1-like	NA
111377567	Chr3	+	LOC111377567	protein_coding	NC_036239.1:5916744-5921128	10.6656	49.1061	2.20293	5e-05	0.000601276	Up	XP_022856467.1	uncharacterized protein LOC111377567	NA
111377799	ChrUn	+	LOC111377799	protein_coding	NW_019234961.1:17467-84549	32.7019	5.51576	-2.56775	5e-05	0.000601276	Down	XP_022856694.1; XP_022856695.1; XP_022856696.1	two pore calcium channel protein 1A-like; two pore calcium channel protein 1A-like; two pore calcium channel protein 1A-like	AT4G03560
111378397	ChrUn	-	LOC111378397	protein_coding	NW_019235872.1:140487-141227	19.4838	1.13019	-4.10763	0.00015	0.00157113	Down	XP_022857358.1	uncharacterized protein LOC111378397	NA
111379251	ChrUn	-	LOC111379251	protein_coding	NW_019237404.1:87322-89610	45.9821	2.46744	-4.21998	5e-05	0.000601276	Down	XP_022858368.1; XP_022858367.1	uncharacterized protein LOC111379251 isoform X2; uncharacterized protein LOC111379251 isoform X1	NA
111379494	ChrUn	-	LOC111379494	protein_coding	NW_019237826.1:212-1970	228.384	18.0342	-3.66266	5e-05	0.000601276	Down	XP_022858642.1	uncharacterized protein LOC111379494	AT5G47900
111379783	ChrUn	-	LOC111379783	protein_coding	NW_019238230.1:95432-99314	47.594	10.1029	-2.23601	5e-05	0.000601276	Down	XP_022858991.1	homeobox-leucine zipper protein ATHB-12-like	NA
111379830	ChrUn	+	LOC111379830	protein_coding	NW_019238304.1:108775-110533	1300.1	47.2132	-4.78329	5e-05	0.000601276	Down	XP_022859033.1	dehydrin DHN1-like	NA
111380489	ChrUn	-	LOC111380489	protein_coding	NW_019239501.1:72339-73346	46.4694	189.813	2.03023	5e-05	0.000601276	Up	XP_022859839.1	thaumatin-like protein	AT4G11650
111380626	ChrUn	+	LOC111380626	protein_coding	NW_019239791.1:114350-116274	1.54729	7.00926	2.17952	5e-05	0.000601276	Up	XP_022860009.1	UDP-glycosyltransferase 72B1-like	NA
111380725	ChrUn	-	LOC111380725	protein_coding	NW_019239952.1:112725-121294	38.9719	3.77366	-3.3684	5e-05	0.000601276	Down	XP_022860126.1	plasma membrane ATPase 4-like	AT4G30190
111380938	ChrUn	-	LOC111380938	protein_coding	NW_019240345.1:43292-51150	24.1154	4.9909	-2.27258	5e-05	0.000601276	Down	XP_022860383.1	C2 domain-containing protein At1g53590-like	NA
111381327	ChrUn	+	LOC111381327	protein_coding	NW_019240936.1:71939-73238	5.97389	1.44816	-2.04445	5e-05	0.000601276	Down	XP_022860877.1	ras-related protein RABA3	AT1G01200
111381484	Chr3	+	LOC111381484	protein_coding	NC_036239.1:1884023-1891717	101.85	5.4145	-4.23347	5e-05	0.000601276	Down	XP_022861037.1	cold-regulated 413 plasma membrane protein 2-like	AT3G50830
111381628	Chr3	-	LOC111381628	protein_coding	NC_036239.1:2102225-2103421	47.4972	2.92747	-4.02012	5e-05	0.000601276	Down	XP_022861196.1	protein EXORDIUM-like 2	AT5G64260
111382197	ChrUn	-	LOC111382197	protein_coding	NW_019242655.1:944-1631	2715.68	509.164	-2.41511	5e-05	0.000601276	Down	XP_022861872.1	phosphoprotein ECPP44-like, partial	NA
111382253	Chr3	-	LOC111382253	protein_coding	NC_036239.1:3232821-3241715	42.4465	3.57009	-3.57161	5e-05	0.000601276	Down	XP_022861935.1	pectin acetylesterase 12-like	AT3G05910
111382298	ChrUn	-	LOC111382298	protein_coding	NW_019242908.1:742-1616	48.2495	1.8439	-4.70968	5e-05	0.000601276	Down	XP_022861986.1	BAHD acyltransferase DCR-like	AT5G01210
111382403	ChrUn	+	LOC111382403	protein_coding	NW_019243118.1:79545-81804	1.10395	12.4342	3.49356	5e-05	0.000601276	Up	XP_022862138.1	exocyst complex component EXO70H1-like	NA
111382633	Chr3	+	LOC111382633	protein_coding	NC_036239.1:3678311-3682200	25.0673	4.19898	-2.5777	5e-05	0.000601276	Down	XP_022862427.1; XP_022862435.1; XP_022862441.1; XP_022862450.1	remorin-like isoform X1; remorin-like isoform X2; remorin-like isoform X3; remorin-like isoform X4	AT3G61260
111382703	ChrUn	-	LOC111382703	lncRNA	NW_019243796.1:78321-82181	25.0404	4.17044	-2.58599	5e-05	0.000601276	Down	NA	NA	NA
111382704	ChrUn	-	LOC111382704	protein_coding	NW_019243796.1:99725-103716	20.5083	3.25778	-2.65424	5e-05	0.000601276	Down	XP_022862511.1	two pore calcium channel protein 1A-like	AT4G03560
111382793	ChrUn	+	LOC111382793	transcribed_pseudogene	NW_019243883.1:1069846-1072764	19.1568	2.01127	-3.25168	5e-05	0.000601276	Down	NA	NA	NA
111383729	ChrUn	-	LOC111383729	protein_coding	NW_019245876.1:46968-49407	102.72	6.48388	-3.98572	5e-05	0.000601276	Down	XP_022863639.1	expansin-like B1	NA
111383757	ChrUn	+	LOC111383757	protein_coding	NW_019245951.1:40875-42530	8.00293	1.61799	-2.30632	5e-05	0.000601276	Down	XP_022863667.1	myb-related protein 306-like	NA
111384934	Chr3	-	LOC111384934	protein_coding	NC_036239.1:8367953-8368920	13.7698	2.64112	-2.38229	5e-05	0.000601276	Down	XP_022865052.1	transcription factor bHLH149-like	NA
111385557	ChrUn	-	LOC111385557	pseudogene	NW_019250869.1:11697-14024	1.21118	6.22321	2.36125	0.00055	0.00466141	Up	NA	NA	NA
111385780	ChrUn	+	LOC111385780	protein_coding	NW_019251669.1:18405-23644	12.4594	2.04183	-2.6093	5e-05	0.000601276	Down	XP_022865962.1	acid beta-fructofuranosidase-like	AT1G62660
111385824	ChrUn	+	LOC111385824	protein_coding	NW_019251931.1:62076-62890	23.9946	219.449	3.1931	5e-05	0.000601276	Up	XP_022866011.1	pathogenesis-related leaf protein 6-like	AT2G14580
111386211	ChrUn	-	LOC111386211	protein_coding	NW_019253712.1:37736-48041	11.5461	1.32	-3.1288	5e-05	0.000601276	Down	XP_022866432.1	uncharacterized protein LOC111386211	AT2G07715
111386467	ChrUn	+	LOC111386467	pseudogene	NW_019254805.1:20597-22278	50.5732	1.53418	-5.04283	5e-05	0.000601276	Down	NA	NA	NA
111386469	ChrUn	-	LOC111386469	protein_coding	NW_019254827.1:3710-5507	3.1896	17.1798	2.42927	5e-05	0.000601276	Up	XP_022866703.1	protein DMR6-LIKE OXYGENASE 2-like	AT3G19000
111386608	Chr3	+	LOC111386608	protein_coding	NC_036239.1:13084663-13088060	9.00338	1.80799	-2.31608	5e-05	0.000601276	Down	XP_022866848.1	transcription factor bHLH130-like	NA
111386868	ChrUn	+	LOC111386868	protein_coding	NW_019256879.1:16-1116	4.9048	1.21135	-2.01759	0.00115	0.00851477	Down	XP_022867122.1	type IV inositol polyphosphate 5-phosphatase 6-like	AT1G05470
111386915	ChrUn	+	LOC111386915	protein_coding	NW_019257194.1:13479-15639	37.2913	4.26296	-3.12891	5e-05	0.000601276	Down	XP_022867187.1; XP_022867186.1	uncharacterized protein LOC111386915 isoform X2; uncharacterized protein LOC111386915 isoform X1	AT1G23440
111387297	ChrUn	+	LOC111387297	lncRNA	NW_019259379.1:125363-126200	9.81447	2.38038	-2.04372	0.00025	0.00242195	Down	NA	NA	NA
111387358	ChrUn	+	LOC111387358	protein_coding	NW_019259490.1:475999-477831	5.00536	21.8168	2.12389	5e-05	0.000601276	Up	XP_022867682.1	bifunctional pinoresinol-lariciresinol reductase-like	NA
111387661	ChrUn	-	LOC111387661	protein_coding	NW_019261362.1:126452-126857	56707.7	1867.88	-4.92407	0.0041	0.0234519	Down	XP_022868001.1	uncharacterized protein LOC111387661	NA
111387751	ChrUn	-	LOC111387751	protein_coding	NW_019262197.1:18826-19803	1173.06	68.2823	-4.10263	5e-05	0.000601276	Down	XP_022868103.1; XP_022868105.1	hydrophobic protein LTI6B; hydrophobic protein LTI6B	AT3G05880
111387830	ChrUn	-	LOC111387830	protein_coding	NW_019262587.1:209397-210235	6962.19	1036.96	-2.74718	0.00835	0.0405013	Down	XP_022868195.1	protein SRC1-like	NA
111387974	Chr3	+	LOC111387974	protein_coding	NC_036239.1:17918736-17924280	13.4854	1.84892	-2.86664	5e-05	0.000601276	Down	XP_022868390.1; XP_022868400.1	uncharacterized protein LOC111387974; uncharacterized protein LOC111387974	NA
111387978	ChrUn	+	LOC111387978	protein_coding	NW_019262721.1:12-1309	7.67562	1.83969	-2.06082	5e-05	0.000601276	Down	XP_022868392.1	uncharacterized protein LOC111387978	NA
111388382	ChrUn	-	LOC111388382	protein_coding	NW_019263203.1:22027-22614	86.315	18.819	-2.19742	5e-05	0.000601276	Down	XP_022868833.1	non-specific lipid-transfer protein 2-like	NA
111388456	ChrUn	-	LOC111388456	protein_coding	NW_019263266.1:135-1090	48.3364	6.15701	-2.97281	5e-05	0.000601276	Down	XP_022868929.1	expansin-like B1	NA
111388691	ChrUn	-	LOC111388691	protein_coding	NW_019263520.1:353582-355460	1.65387	13.5473	3.03409	5e-05	0.000601276	Up	XP_022869236.1	premnaspirodiene oxygenase-like	NA
111388722	ChrUn	-	LOC111388722	protein_coding	NW_019263579.1:122477-124981	17.6554	3.24584	-2.44344	5e-05	0.000601276	Down	XP_022869277.1	protein NRT1/ PTR FAMILY 2.11-like	NA
111388794	ChrUn	-	LOC111388794	protein_coding	NW_019263611.1:286269-289165	65.8028	11.8109	-2.47804	5e-05	0.000601276	Down	XP_022869366.1; XP_022869368.1; XP_022869369.1	probable protein phosphatase 2C 34 isoform X1; probable protein phosphatase 2C 34 isoform X2; probable protein phosphatase 2C 34 isoform X2	AT5G27930
111388868	ChrUn	+	LOC111388868	protein_coding	NW_019263644.1:58274-61414	21.857	4.65115	-2.23244	5e-05	0.000601276	Down	XP_022869451.1	dof zinc finger protein DOF5.4-like	NA
111388920	ChrUn	-	LOC111388920	protein_coding	NW_019263695.1:449757-453752	24.3499	3.73813	-2.70353	5e-05	0.000601276	Down	XP_022869516.1; XP_022869518.1	cation/H(+) antiporter 20 isoform X1; cation/H(+) antiporter 20 isoform X2	AT3G53720
111389549	ChrUn	+	LOC111389549	protein_coding	NW_019264345.1:2594283-2595378	19.1145	1.86281	-3.35911	5e-05	0.000601276	Down	XP_022870245.1	uncharacterized protein LOC111389549	NA
111389550	ChrUn	+	LOC111389550	protein_coding	NW_019264345.1:2649385-2650882	9.39337	2.10936	-2.15484	5e-05	0.000601276	Down	XP_022870246.1	uncharacterized protein LOC111389550	NA
111390003	ChrUn	+	LOC111390003	protein_coding	NW_019264746.1:88020-92348	26.8252	4.62537	-2.53595	5e-05	0.000601276	Down	XP_022870759.1	uncharacterized protein At3g61260-like	AT3G61260
111390049	ChrUn	+	LOC111390049	protein_coding	NW_019264809.1:284087-285041	3.97835	26.2668	2.723	5e-05	0.000601276	Up	XP_022870801.1	proteinase inhibitor PSI-1.2-like	NA
111390128	Chr3	-	LOC111390128	protein_coding	NC_036239.1:21601700-21604063	10.4679	1.19529	-3.13055	5e-05	0.000601276	Down	XP_022870899.1	galactinol synthase 2-like	AT1G56600
111390209	ChrUn	-	LOC111390209	protein_coding	NW_019264985.1:305130-306216	8.52438	2.12709	-2.00272	0.00015	0.00157113	Down	XP_022870983.1	LOB domain-containing protein 37-like	NA
111390474	ChrUn	+	LOC111390474	protein_coding	NW_019265217.1:104075-107956	11.8699	2.04453	-2.53747	5e-05	0.000601276	Down	XP_022871290.1	auxin response factor 9-like	AT4G23980
111390480	ChrUn	+	LOC111390480	protein_coding	NW_019265217.1:36915-38046	39.5849	4.8288	-3.03522	5e-05	0.000601276	Down	XP_022871296.1	transcription factor MYB8-like	AT3G13540
111390840	ChrUn	+	LOC111390840	protein_coding	NW_019265623.1:107497-109151	18.0348	3.29247	-2.45354	5e-05	0.000601276	Down	XP_022871724.1	UDP-glucuronate 4-epimerase 6-like	AT3G23820
111390994	ChrUn	-	LOC111390994	protein_coding	NW_019265779.1:208-903	26.5355	3.50444	-2.92066	0.0001	0.00110958	Down	XP_022871897.1	uncharacterized protein LOC111390994	NA
111391025	ChrUn	-	LOC111391025	protein_coding	NW_019265805.1:589976-591618	2.34634	17.5363	2.90187	5e-05	0.000601276	Up	XP_022871923.1	shikimate O-hydroxycinnamoyltransferase	NA
111391402	ChrUn	-	LOC111391402	protein_coding	NW_019266317.1:279944-283987	14.8941	2.76208	-2.43092	5e-05	0.000601276	Down	XP_022872384.1	protein NRT1/ PTR FAMILY 5.1-like	AT2G40460
111391524	ChrUn	+	LOC111391524	protein_coding	NW_019266417.1:4098-5189	23.1374	1.4482	-3.99789	5e-05	0.000601276	Down	XP_022872523.1	uncharacterized protein LOC111391524	ATCG00020
111391975	ChrUn	-	LOC111391975	protein_coding	NW_019267092.1:69137-78003	71.8256	296.066	2.04335	5e-05	0.000601276	Up	XP_022873023.1	glucose-1-phosphate adenylyltransferase large subunit 1-like	AT4G39210
111392072	ChrUn	+	LOC111392072	pseudogene	NW_019267230.1:179052-180901	4.74745	23.718	2.32076	5e-05	0.000601276	Up	NA	NA	NA
111392080	ChrUn	-	LOC111392080	protein_coding	NW_019267241.1:99388-102156	6.17305	1.0824	-2.51175	0.00015	0.00157113	Down	XP_022873123.1; XP_022873124.1; XP_022873125.1; XP_022873126.1; XP_022873127.1	chitinase-like protein 1; chitinase-like protein 1; chitinase-like protein 1; chitinase-like protein 1; chitinase-like protein 1	AT1G05850
111392231	ChrUn	+	LOC111392231	protein_coding	NW_019267524.1:235336-240535	5.68615	1.41849	-2.0031	0.0002	0.00201483	Down	XP_022873285.1	PI-PLC X domain-containing protein At5g67130-like	AT4G36945
111392405	ChrUn	-	LOC111392405	protein_coding	NW_019267756.1:118909-119782	54.0614	245.244	2.18155	5e-05	0.000601276	Up	XP_022873513.1	disease resistance response protein 206-like	NA
111392935	ChrUn	-	LOC111392935	protein_coding	NW_019268496.1:111120-116357	5.80034	1.11274	-2.38202	5e-05	0.000601276	Down	XP_022874114.1	CBL-interacting protein kinase 2-like	AT5G58380
111393113	Chr4	-	LOC111393113	protein_coding	NC_036240.1:17674874-17675519	55.5008	380.565	2.77756	5e-05	0.000601276	Up	XP_022874278.1	extensin-3-like	NA
111393217	Chr1	-	LOC111393217	protein_coding	NC_036237.1:9443728-9449911	329.814	33.1453	-3.31478	5e-05	0.000601276	Down	XP_022874421.1	oxalate--CoA ligase-like	AT3G48990
111393361	Chr4	-	LOC111393361	protein_coding	NC_036240.1:5231710-5234357	21.4068	4.67961	-2.19361	5e-05	0.000601276	Down	XP_022874634.1; XP_022874633.1; XP_022874635.1; XP_022874636.1	chalcone synthase isoform X2; chalcone synthase isoform X1; chalcone synthase isoform X3; chalcone synthase isoform X4	AT5G13930
111393572	Chr4	+	LOC111393572	protein_coding	NC_036240.1:9656274-9665493	28.4309	5.96714	-2.25235	5e-05	0.000601276	Down	XP_022874934.1; XP_022874935.1	integrin-linked protein kinase 1-like isoform X1; integrin-linked protein kinase 1-like isoform X2	AT2G43850
111393661	Chr4	-	LOC111393661	protein_coding	NC_036240.1:12484803-12486957	250.577	32.2981	-2.95573	5e-05	0.000601276	Down	XP_022875083.1	vicilin-like seed storage protein At2g28490	NA
111393866	Chr4	-	LOC111393866	protein_coding	NC_036240.1:17681246-17682604	26.0733	205.703	2.97992	5e-05	0.000601276	Up	XP_022875386.1; XP_022875384.1; XP_022875385.1	extensin-1-like isoform X2; extensin-2-like isoform X1; extensin-2-like isoform X1	NA
111393867	Chr4	-	LOC111393867	lncRNA	NC_036240.1:17673955-17674615	55.8483	309.015	2.46809	5e-05	0.000601276	Up	NA	NA	NA
111393963	Chr4	+	LOC111393963	protein_coding	NC_036240.1:20127436-20128020	106.564	14.2131	-2.90643	5e-05	0.000601276	Down	XP_022875523.1	aquaporin TIP1-1-like	AT2G36830
111393985	Chr1	+	LOC111393985	protein_coding	NC_036237.1:11196936-11201306	5.72947	27.4258	2.25906	5e-05	0.000601276	Up	XP_022875549.1	protein DOWNY MILDEW RESISTANCE 6-like	AT5G24530
111394436	Chr5	+	LOC111394436	protein_coding	NC_036241.1:3816657-3820474	7.27174	36.0269	2.3087	5e-05	0.000601276	Up	XP_022876029.1	jasmonate O-methyltransferase-like	NA
111394442	Chr5	-	LOC111394442	protein_coding	NC_036241.1:4074360-4078729	37.9081	2.44402	-3.95518	5e-05	0.000601276	Down	XP_022876035.1	GDSL esterase/lipase EXL3-like	NA
111394500	Chr5	-	LOC111394500	protein_coding	NC_036241.1:6587462-6588188	275.048	43.1862	-2.67104	5e-05	0.000601276	Down	XP_022876124.1	uncharacterized protein LOC111394500	NA
111394595	Chr5	-	LOC111394595	protein_coding	NC_036241.1:10222958-10229189	27.348	4.76959	-2.5195	0.00395	0.0227986	Down	XP_022876262.1; XP_022876263.1	transcription factor RADIALIS-like isoform X1; protein RADIALIS-like 1 isoform X2	AT4G39250
111394752	Chr5	+	LOC111394752	protein_coding	NC_036241.1:14246933-14248575	110.155	23.0136	-2.25898	5e-05	0.000601276	Down	XP_022876493.1	NAC domain-containing protein 72-like	AT4G27410
111395703	Chr6	-	LOC111395703	protein_coding	NC_036242.1:7832024-7832763	354.252	85.3658	-2.05305	5e-05	0.000601276	Down	XP_022877591.1	dynein light chain 1, cytoplasmic-like	AT4G27360
111397004	Chr7	-	LOC111397004	pseudogene	NC_036243.1:11872826-11883190	9.83811	2.25065	-2.12804	5e-05	0.000601276	Down	NA	NA	NA
111397097	Chr7	-	LOC111397097	protein_coding	NC_036243.1:14565911-14566904	16.8587	1.01019	-4.0608	5e-05	0.000601276	Down	XP_022879604.1	uncharacterized protein LOC111397097	NA
111397280	Chr7	+	LOC111397280	protein_coding	NC_036243.1:18909641-18916567	32.609	5.91779	-2.46214	5e-05	0.000601276	Down	XP_022879888.1	bZIP transcription factor 46-like	NA
111397882	Chr7	-	LOC111397882	protein_coding	NC_036243.1:10759614-10762385	19.1402	1.21376	-3.97905	5e-05	0.000601276	Down	XP_022880617.1	UDP-glycosyltransferase 83A1-like, partial	NA
111398633	Chr8	-	LOC111398633	protein_coding	NC_036244.1:5689683-5690576	50.4568	9.26616	-2.445	5e-05	0.000601276	Down	XP_022881394.1	uncharacterized protein LOC111398633	NA
111398636	Chr8	-	LOC111398636	protein_coding	NC_036244.1:5727062-5727965	43.3163	7.6547	-2.50049	5e-05	0.000601276	Down	XP_022881397.1	uncharacterized protein LOC111398636	NA
111398733	Chr8	+	LOC111398733	protein_coding	NC_036244.1:8443746-8455332	2.40031	11.0625	2.20438	5e-05	0.000601276	Up	XP_022881561.1; XP_022881562.1; XP_022881563.1; XP_022881564.1; XP_022881565.1; XP_022881566.1; XP_022881567.1	LRR receptor-like serine/threonine-protein kinase GSO1; LRR receptor-like serine/threonine-protein kinase GSO1; LRR receptor-like serine/threonine-protein kinase GSO1; LRR receptor-like serine/threonine-protein kinase GSO1; LRR receptor-like serine/threonine-protein kinase GSO1; LRR receptor-like serine/threonine-protein kinase GSO1; LRR receptor-like serine/threonine-protein kinase GSO1	NA
111399016	Chr8	-	LOC111399016	protein_coding	NC_036244.1:17119772-17123450	6.06208	1.40387	-2.11041	5e-05	0.000601276	Down	XP_022881980.1; XP_022881979.1; XP_022881978.1	uncharacterized protein LOC111399016 isoform X3; uncharacterized protein LOC111399016 isoform X2; uncharacterized protein LOC111399016 isoform X1	NA
111399186	Chr8	+	LOC111399186	pseudogene	NC_036244.1:697930-699069	54.0557	1.56255	-5.11247	5e-05	0.000601276	Down	NA	NA	NA
111399549	Chr9	+	LOC111399549	protein_coding	NC_036245.1:8105377-8109465	62.7684	11.3115	-2.47225	5e-05	0.000601276	Down	XP_022882701.1	N-acylneuraminate-9-phosphatase-like	AT2G41250
111400763	Chr10	-	LOC111400763	protein_coding	NC_036246.1:120670-122332	6.18367	1.21194	-2.35114	5e-05	0.000601276	Down	XP_022883919.1; XP_022883920.1; XP_022883921.1	F-box/kelch-repeat protein At3g27150 isoform X1; F-box/kelch-repeat protein At3g27150 isoform X2; F-box/kelch-repeat protein At3g27150 isoform X2	NA
111401202	Chr10	+	LOC111401202	protein_coding	NC_036246.1:10851669-10853434	8.55265	1.89149	-2.17685	5e-05	0.000601276	Down	XP_022884599.1	aspartic proteinase PCS1-like	AT1G66180
111401515	Chr10	+	LOC111401515	protein_coding	NC_036246.1:22540098-22547088	145.513	7.73267	-4.23404	5e-05	0.000601276	Down	XP_022885053.1; XP_022885054.1; XP_022885055.1	protein LNK3-like isoform X1; protein LNK3-like isoform X2; protein LNK3-like isoform X2	NA
111401887	Chr10	+	LOC111401887	protein_coding	NC_036246.1:32949472-32956757	47.4501	11.1103	-2.09451	5e-05	0.000601276	Down	XP_022885620.1; XP_022885621.1; XP_022885622.1; XP_022885624.1; XP_022885625.1	transcription factor BIM1-like isoform X1; transcription factor BIM1-like isoform X2; transcription factor BIM1-like isoform X3; transcription factor BIM1-like isoform X4; transcription factor BIM2-like isoform X5	NA
111401947	Chr10	-	LOC111401947	protein_coding	NC_036246.1:34287257-34288262	363.077	8.59994	-5.3998	5e-05	0.000601276	Down	XP_022885703.1	dehydrin DHN1-like	AT3G50980
111401949	Chr10	-	LOC111401949	protein_coding	NC_036246.1:34300193-34301136	666.511	14.7054	-5.50221	5e-05	0.000601276	Down	XP_022885704.1	dehydrin DHN1-like	NA
111402190	Chr10	-	LOC111402190	protein_coding	NC_036246.1:39230259-39232043	33.8977	2.28681	-3.88978	5e-05	0.000601276	Down	XP_022886111.1	UDP-glucuronate 4-epimerase 1-like	AT4G30440
111402249	Chr10	+	LOC111402249	protein_coding	NC_036246.1:40300569-40303113	28.581	3.72194	-2.94093	5e-05	0.000601276	Down	XP_022886183.1	codeine O-demethylase-like	NA
111402401	Chr10	+	LOC111402401	protein_coding	NC_036246.1:43479916-43481330	9.07155	1.18152	-2.9407	5e-05	0.000601276	Down	XP_022886444.1	heavy metal-associated isoprenylated plant protein 6-like	AT4G16380
111402986	Chr11	+	LOC111402986	protein_coding	NC_036247.1:3087022-3088982	57.7714	9.38625	-2.62174	5e-05	0.000601276	Down	XP_022887088.1	BAHD acyltransferase DCR-like	AT5G23940
111403010	Chr1	-	LOC111403010	protein_coding	NC_036237.1:2692759-2695294	9.12606	1.38444	-2.72069	5e-05	0.000601276	Down	XP_022887121.1	uncharacterized protein LOC111403010	NA
111403218	Chr11	+	LOC111403218	protein_coding	NC_036247.1:7836509-7837042	13.85	1.78966	-2.95213	5e-05	0.000601276	Down	XP_022887403.1	uncharacterized protein LOC111403218	NA
111403335	Chr11	+	LOC111403335	protein_coding	NC_036247.1:10382589-10384850	2.88718	16.1521	2.48399	5e-05	0.000601276	Up	XP_022887560.1	expansin-A15-like	AT2G03090
111403662	Chr11	-	LOC111403662	protein_coding	NC_036247.1:18431934-18437308	14.4073	1.27188	-3.50176	5e-05	0.000601276	Down	XP_022888014.1	asparagine synthetase	AT3G47340
111403906	Chr11	+	LOC111403906	protein_coding	NC_036247.1:27020005-27021992	75.9235	14.8017	-2.35878	5e-05	0.000601276	Down	XP_022888330.1	gibberellin 20 oxidase 1-D-like	AT4G25420
111403994	Chr11	+	LOC111403994	protein_coding	NC_036247.1:29266799-29270620	6.596	1.16527	-2.50092	5e-05	0.000601276	Down	XP_022888459.1	receptor protein kinase TMK1-like	NA
111404057	Chr11	-	LOC111404057	protein_coding	NC_036247.1:31468270-31470562	6.51854	49.3475	2.92036	5e-05	0.000601276	Up	XP_022888545.1; XP_022888547.1; XP_022888544.1	alpha carbonic anhydrase 1, chloroplastic-like isoform X2; alpha carbonic anhydrase 1, chloroplastic-like isoform X3; alpha carbonic anhydrase 1, chloroplastic-like isoform X1	NA
111404167	Chr11	-	LOC111404167	protein_coding	NC_036247.1:34019474-34021927	7.18824	37.2244	2.37254	5e-05	0.000601276	Up	XP_022888698.1	cytochrome P450 76A2-like	NA
111404344	Chr11	+	LOC111404344	protein_coding	NC_036247.1:4051255-4053608	9.13327	1.65713	-2.46244	5e-05	0.000601276	Down	XP_022888930.1	probable 2-oxoglutarate-dependent dioxygenase At5g05600	AT5G05600
111404715	Chr11	+	LOC111404715	protein_coding	NC_036247.1:31317803-31321354	8.39024	2.058	-2.02747	5e-05	0.000601276	Down	XP_022889250.1	beta-fructofuranosidase, insoluble isoenzyme 1-like	AT2G36190
111404958	Chr11	+	LOC111404958	protein_coding	NC_036247.1:27643327-27643997	401.147	40.5745	-3.30548	5e-05	0.000601276	Down	XP_022889446.1; XP_022889447.1	uncharacterized protein LOC111404958 isoform X1; uncharacterized protein LOC111404958 isoform X2	NA
111405499	Chr12	-	LOC111405499	protein_coding	NC_036248.1:8377418-8379221	7.97989	1.91886	-2.05612	5e-05	0.000601276	Down	XP_022890179.1	3-ketoacyl-CoA synthase 19	AT5G04530
111405885	Chr12	-	LOC111405885	protein_coding	NC_036248.1:16588963-16591348	9.50275	1.09008	-3.12391	5e-05	0.000601276	Down	XP_022890745.1	probable protein phosphatase 2C 24	NA
111406119	Chr12	+	LOC111406119	protein_coding	NC_036248.1:23067687-23071639	29.9143	2.35236	-3.66865	5e-05	0.000601276	Down	XP_022891103.1	S-type anion channel SLAH2-like	NA
111406170	Chr12	-	LOC111406170	protein_coding	NC_036248.1:24869257-24875922	19.7575	4.70341	-2.07062	5e-05	0.000601276	Down	XP_022891181.1	ninja-family protein AFP3-like	NA
111406218	Chr12	-	LOC111406218	protein_coding	NC_036248.1:26687311-26692112	79.1073	4.86055	-4.02462	5e-05	0.000601276	Down	XP_022891270.1	heparan-alpha-glucosaminide N-acetyltransferase-like	AT5G47900
111406227	Chr12	+	LOC111406227	protein_coding	NC_036248.1:27007935-27012552	4.7945	1.08356	-2.14561	0.0001	0.00110958	Down	XP_022891276.1; XP_022891277.1; XP_022891278.1	squamosa promoter-binding-like protein 16; squamosa promoter-binding-like protein 16; squamosa promoter-binding-like protein 16	NA
111406464	Chr12	+	LOC111406464	protein_coding	NC_036248.1:4630234-4642942	8.25795	1.77327	-2.21937	0.00045	0.00395769	Down	XP_022891654.1	boron transporter 1-like	AT2G47160
111406934	Chr12	+	LOC111406934	protein_coding	NC_036248.1:5328477-5329790	23.6986	4.32893	-2.45272	5e-05	0.000601276	Down	XP_022892059.1	HVA22-like protein e	AT5G50720
111407226	Chr13	-	LOC111407226	protein_coding	NC_036249.1:1814659-1816927	5.74505	1.38898	-2.0483	5e-05	0.000601276	Down	XP_022892359.1	GDSL esterase/lipase At1g29670-like	AT1G29670
111407328	Chr13	-	LOC111407328	lncRNA	NC_036249.1:4235117-4237751	19.2292	2.75686	-2.8022	5e-05	0.000601276	Down	NA	NA	NA
111407329	Chr13	-	LOC111407329	protein_coding	NC_036249.1:4246139-4247817	14.5601	1.61503	-3.17239	5e-05	0.000601276	Down	XP_022892514.1	two pore calcium channel protein 1A-like	NA
111407653	Chr13	-	LOC111407653	protein_coding	NC_036249.1:12909428-12910639	5.18053	39.7974	2.9415	5e-05	0.000601276	Up	XP_022893036.1	transcription factor MYB8-like	AT3G13540
111407914	Chr13	+	LOC111407914	protein_coding	NC_036249.1:22939574-22942513	115.473	505.094	2.12899	5e-05	0.000601276	Up	XP_022893396.1	protein SRG1-like	NA
111408036	Chr13	-	LOC111408036	protein_coding	NC_036249.1:25935979-25939232	37.2576	7.23615	-2.36424	5e-05	0.000601276	Down	XP_022893552.1	macrophage migration inhibitory factor homolog	AT3G51660
111408058	Chr13	-	LOC111408058	protein_coding	NC_036249.1:26461103-26464417	28.4414	1.86016	-3.93449	5e-05	0.000601276	Down	XP_022893591.1	tonoplast dicarboxylate transporter	AT5G47560
111408132	Chr13	-	LOC111408132	protein_coding	NC_036249.1:29859504-29861973	18.9929	201.061	3.4041	5e-05	0.000601276	Up	XP_022893703.1	bifunctional pinoresinol-lariciresinol reductase-like	NA
111408261	Chr13	+	LOC111408261	protein_coding	NC_036249.1:24599874-24600978	11.4295	2.45005	-2.22187	5e-05	0.000601276	Down	XP_022893814.1	auxin-responsive protein IAA29-like	NA
111408288	Chr2	+	LOC111408288	protein_coding	NC_036238.1:615899-620350	13.2771	69.3038	2.38399	5e-05	0.000601276	Up	XP_022893833.1	probable 1-deoxy-D-xylulose-5-phosphate synthase 2, chloroplastic	AT4G15560
111408407	Chr13	+	LOC111408407	protein_coding	NC_036249.1:8563350-8565800	30.7219	2.69274	-3.51212	5e-05	0.000601276	Down	XP_022893940.1	expansin-like B1	NA
111408733	Chr14	-	LOC111408733	protein_coding	NC_036250.1:1605952-1608608	37.7082	8.66212	-2.12209	5e-05	0.000601276	Down	XP_022894260.1	bidirectional sugar transporter SWEET1-like	AT1G21460
111408760	Chr14	+	LOC111408760	protein_coding	NC_036250.1:2154779-2155959	1084.67	121.149	-3.1624	5e-05	0.000601276	Down	XP_022894293.1; XP_022894294.1	keratin, type I cytoskeletal 10-like isoform X1; abscisic stress-ripening protein 2-like isoform X2	NA
111408794	Chr14	+	LOC111408794	protein_coding	NC_036250.1:3065274-3070517	74.5312	13.5392	-2.46071	5e-05	0.000601276	Down	XP_022894330.1; XP_022894332.1; XP_022894333.1; XP_022894334.1	bZIP transcription factor 46-like isoform X1; bZIP transcription factor 46-like isoform X2; bZIP transcription factor 46-like isoform X3; bZIP transcription factor 46-like isoform X3	NA
111408892	Chr14	-	LOC111408892	protein_coding	NC_036250.1:5267926-5268592	16.0676	3.80061	-2.07985	5e-05	0.000601276	Down	XP_022894489.1	heavy metal-associated isoprenylated plant protein 24-like	AT4G08570
111408963	Chr2	+	LOC111408963	protein_coding	NC_036238.1:4008202-4009286	22.6022	107.434	2.24892	5e-05	0.000601276	Up	XP_022894597.1	transcription factor bHLH18-like	NA
111409851	Chr15	+	LOC111409851	protein_coding	NC_036251.1:3442752-3444276	14.1059	1.00141	-3.81619	5e-05	0.000601276	Down	XP_022895702.1	galactinol synthase 2-like	AT1G56600
111409943	Chr15	-	LOC111409943	protein_coding	NC_036251.1:5802447-5803754	40.7648	5.18862	-2.9739	5e-05	0.000601276	Down	XP_022895842.1	homeobox-leucine zipper protein ATHB-12	NA
111410172	Chr15	+	LOC111410172	protein_coding	NC_036251.1:11610043-11612821	9.42746	1.92716	-2.29039	5e-05	0.000601276	Down	XP_022896170.1	tubulin alpha chain-like	AT1G50010
111410250	Chr15	-	LOC111410250	protein_coding	NC_036251.1:14586867-14600598	41.5844	7.91035	-2.39423	5e-05	0.000601276	Down	XP_022896283.1; XP_022896282.1	protein ZINC INDUCED FACILITATOR-LIKE 1-like isoform X2; protein ZINC INDUCED FACILITATOR-LIKE 1-like isoform X1	AT5G13750
111410376	Chr15	+	LOC111410376	protein_coding	NC_036251.1:18980506-19005610	186.901	22.1708	-3.07554	5e-05	0.000601276	Down	XP_022896449.1	desiccation-related protein PCC27-45-like	NA
111410523	Chr15	-	LOC111410523	protein_coding	NC_036251.1:23007309-23010869	9.13279	1.92134	-2.24894	5e-05	0.000601276	Down	XP_022896677.1; XP_022896675.1; XP_022896676.1	probable receptor-like serine/threonine-protein kinase At5g57670 isoform X3; probable receptor-like serine/threonine-protein kinase At5g57670 isoform X1; pto-interacting protein 1-like isoform X2	NA
111410782	Chr15	+	LOC111410782	protein_coding	NC_036251.1:28264657-28265792	9.06002	2.16558	-2.06476	5e-05	0.000601276	Down	XP_022897078.1	probable carboxylesterase 8	NA
111411454	Chr15	+	LOC111411454	protein_coding	NC_036251.1:25804158-25804542	22.7073	3.0501	-2.89622	5e-05	0.000601276	Down	XP_022897754.1	uncharacterized protein LOC111411454	NA
111412180	Chr16	-	LOC111412180	protein_coding	NC_036252.1:13467301-13474538	12.8201	3.18873	-2.00735	5e-05	0.000601276	Down	XP_022898747.1; XP_022898748.1	probable fatty acyl-CoA reductase 4 isoform X1; probable fatty acyl-CoA reductase 4 isoform X2	NA
111412183	Chr16	-	LOC111412183	protein_coding	NC_036252.1:13552851-13559870	9.50533	1.94321	-2.2903	5e-05	0.000601276	Down	XP_022898749.1; XP_022898750.1	probable fatty acyl-CoA reductase 4 isoform X1; probable fatty acyl-CoA reductase 4 isoform X2	NA
10446211	Pltd	-	psbA	protein_coding	NC_015401.1:544-1606	2319.26	179.794	-3.68924	0.00025	0.00242195	Down	NA	NA	NA
10446220	Pltd	-	matK	protein_coding	NC_015401.1:1842-4409	19.7726	1.88798	-3.38859	5e-05	0.000601276	Down	NA	NA	NA
10446126	Pltd	-	rps16	protein_coding	NC_015401.1:5306-6448	21.6839	3.14638	-2.78486	0.00345	0.0204887	Down	NA	NA	NA
10446207	Pltd	+	psbK	protein_coding	NC_015401.1:8509-8695	120.875	12.3104	-3.29556	5e-05	0.000601276	Down	NA	NA	NA
10446200	Pltd	-	atpA	protein_coding	NC_015401.1:11235-12759	71.4899	6.55668	-3.4467	5e-05	0.000601276	Down	NA	NA	NA
10446119	Pltd	-	atpF	protein_coding	NC_015401.1:12828-14080	55.0631	6.86603	-3.00354	5e-05	0.000601276	Down	NA	NA	NA
10446123	Pltd	-	atpI	protein_coding	NC_015401.1:15756-16500	67.6023	7.4533	-3.18112	5e-05	0.000601276	Down	NA	NA	NA
10446124	Pltd	-	rps2	protein_coding	NC_015401.1:16722-17433	32.9048	4.38878	-2.90641	5e-05	0.000601276	Down	NA	NA	NA
10446185	Pltd	-	rpoC2	protein_coding	NC_015401.1:17640-21825	15.3335	1.94717	-2.97724	5e-05	0.000601276	Down	NA	NA	NA
10446178	Pltd	-	rpoC1	protein_coding	NC_015401.1:21970-24801	10.7622	1.29921	-3.05027	5e-05	0.000601276	Down	NA	NA	NA
10446152	Pltd	+	psbC	protein_coding	NC_015401.1:34616-37047	533.244	37.8566	-3.81618	5e-05	0.000601276	Down	NA	NA	NA
10446226	Pltd	+	ycf9	protein_coding	NC_015401.1:37718-37907	112.356	8.32657	-3.7542	0.0002	0.00201483	Down	NA	NA	NA
10446221	Pltd	-	rps14	protein_coding	NC_015401.1:38666-38969	381.404	39.6616	-3.26551	5e-05	0.000601276	Down	NA	NA	NA
10446180	Pltd	-	psaB	protein_coding	NC_015401.1:39091-41296	320.549	30.2536	-3.40536	5e-05	0.000601276	Down	NA	NA	NA
10446145	Pltd	-	psaA	protein_coding	NC_015401.1:41321-43574	168.352	15.9194	-3.40263	5e-05	0.000601276	Down	NA	NA	NA
10446144	Pltd	-	ycf3	protein_coding	NC_015401.1:44315-46270	32.4414	3.34759	-3.27664	5e-05	0.000601276	Down	NA	NA	NA
10446227	Pltd	-	rps4	protein_coding	NC_015401.1:47457-48063	14.0014	1.56523	-3.16112	5e-05	0.000601276	Down	NA	NA	NA
10446137	Pltd	-	psbG	protein_coding	NC_015401.1:51366-52044	46.1954	5.69812	-3.01919	5e-05	0.000601276	Down	NA	NA	NA
10446155	Pltd	-	ndhC	protein_coding	NC_015401.1:52099-52462	30.8655	5.02793	-2.61796	5e-05	0.000601276	Down	NA	NA	NA
10446222	Pltd	-	atpE	protein_coding	NC_015401.1:54675-56570	76.3851	9.40083	-3.02243	0.0003	0.00282566	Down	NA	NA	NA
10446121	Pltd	-	atpB	protein_coding	NC_015401.1:54675-56570	64.3114	10.6141	-2.5991	5e-05	0.000601276	Down	NA	NA	NA
10446120	Pltd	+	rbcL	protein_coding	NC_015401.1:57356-58784	518.134	48.4521	-3.4187	5e-05	0.000601276	Down	NA	NA	NA
10446164	Pltd	+	accD	protein_coding	NC_015401.1:59448-60939	30.8199	4.20082	-2.87512	5e-05	0.000601276	Down	NA	NA	NA
10446147	Pltd	+	ycf4	protein_coding	NC_015401.1:62194-62749	34.9077	3.07067	-3.50692	5e-05	0.000601276	Down	NA	NA	NA
10446243	Pltd	+	ycf10	protein_coding	NC_015401.1:63619-64309	34.0567	3.30892	-3.36351	5e-05	0.000601276	Down	NA	NA	NA
10446237	Pltd	+	petA	protein_coding	NC_015401.1:64553-65516	63.3585	6.92231	-3.19421	5e-05	0.000601276	Down	NA	NA	NA
10446160	Pltd	-	psbF	protein_coding	NC_015401.1:66881-67001	435.866	24.415	-4.15805	0.0066	0.0338433	Down	NA	NA	NA
10446154	Pltd	-	psbE	protein_coding	NC_015401.1:67015-67267	227.086	13.156	-4.10944	5e-05	0.000601276	Down	NA	NA	NA
10446125	Pltd	+	psbB	protein_coding	NC_015401.1:75091-76618	217.724	19.3965	-3.48864	5e-05	0.000601276	Down	NA	NA	NA
10446163	Pltd	-	psbN	protein_coding	NC_015401.1:76972-77104	946.086	101.579	-3.21938	5e-05	0.000601276	Down	NA	NA	NA
10446162	Pltd	+	psbH	protein_coding	NC_015401.1:77209-77431	97.4312	12.3804	-2.97632	5e-05	0.000601276	Down	NA	NA	NA
10446156	Pltd	+	petB	protein_coding	NC_015401.1:77556-78911	227.679	22.5882	-3.33336	5e-05	0.000601276	Down	NA	NA	NA
10446139	Pltd	+	petD	protein_coding	NC_015401.1:79093-80306	137.292	16.2132	-3.082	5e-05	0.000601276	Down	NA	NA	NA
10446140	Pltd	-	rpoA	protein_coding	NC_015401.1:80490-81504	8.92514	1.24565	-2.84097	5e-05	0.000601276	Down	NA	NA	NA
10446190	Pltd	-	rpl14	protein_coding	NC_015401.1:83261-83630	12.5457	2.01273	-2.63996	0.002	0.0132871	Down	NA	NA	NA
10446165	Pltd	-	rpl16	protein_coding	NC_015401.1:83744-85007	27.4065	2.39375	-3.51717	5e-05	0.000601276	Down	NA	NA	NA
10446166	Pltd	-	rps3	protein_coding	NC_015401.1:85151-86260	7.54344	1.36914	-2.46195	0.00045	0.00395769	Down	NA	NA	NA
10446235	Pltd	-	ndhF	protein_coding	NC_015401.1:111255-114538	9.41941	1.62205	-2.53782	5e-05	0.000601276	Down	NA	NA	NA
10446244	Pltd	-	ndhD	protein_coding	NC_015401.1:117398-118901	11.5816	1.84156	-2.65283	5e-05	0.000601276	Down	NA	NA	NA
10446131	Pltd	-	psaC	protein_coding	NC_015401.1:119012-119258	158.711	8.85149	-4.16434	5e-05	0.000601276	Down	NA	NA	NA
10446146	Pltd	-	ndhE	protein_coding	NC_015401.1:119514-119820	22.893	2.20471	-3.37624	0.0009	0.00697219	Down	NA	NA	NA
10446132	Pltd	-	ndhG	protein_coding	NC_015401.1:120021-120552	37.5902	2.19921	-4.0953	5e-05	0.000601276	Down	NA	NA	NA
10446134	Pltd	-	ndhI	protein_coding	NC_015401.1:120874-121387	27.8549	2.9231	-3.25236	5e-05	0.000601276	Down	NA	NA	NA
10446136	Pltd	-	ndhA	protein_coding	NC_015401.1:121469-123654	21.0143	1.69757	-3.62983	5e-05	0.000601276	Down	NA	NA	NA
10446127	Pltd	-	ndhH	protein_coding	NC_015401.1:123655-124837	17.9671	2.24545	-3.00028	5e-05	0.000601276	Down	NA	NA	NA

## Sheet: KT1_vs_KT3
Gene ID	Chromosome	Strand	Gene	Gene Type	locus	FPKM(KT1)	FPKM(KT3)	log2(fold_change)	p_value	q_value	Regulation	Protein IDs	Protein Products	TRIRIDs
111365276	Chr1	+	LOC111365276	lncRNA	NC_036237.1:2205169-2208004	5.23871	1.03592	-2.3383	0.00035	0.00321304	Down	NA	NA	NA
111365377	Chr17	+	LOC111365377	lncRNA	NC_036253.1:20257213-20259958	15.0937	63.7229	2.07787	5e-05	0.000601276	Up	NA	NA	NA
111365793	Chr17	+	LOC111365793	protein_coding	NC_036253.1:5856209-5857186	1.70282	15.2164	3.15963	5e-05	0.000601276	Up	XP_022842082.1	ethylene-responsive transcription factor WIN1-like	AT1G15360
111365996	Chr2	+	LOC111365996	protein_coding	NC_036238.1:20751583-20754307	11.5745	126.083	3.44535	5e-05	0.000601276	Up	XP_022842373.1	BAHD acyltransferase DCR-like	AT5G23940
111366178	Chr2	-	LOC111366178	protein_coding	NC_036238.1:21151429-21159406	12.8849	54.1692	2.07179	5e-05	0.000601276	Up	XP_022842646.1	ACT domain-containing protein ACR10-like	NA
111366941	Chr18	-	LOC111366941	protein_coding	NC_036254.1:27023868-27025635	1.22703	12.8511	3.38865	0.0002	0.00201483	Up	XP_022843389.1	probable calcium-binding protein CML30	NA
111366969	Chr18	+	LOC111366969	protein_coding	NC_036254.1:28406002-28409144	15.9677	2.86143	-2.48035	5e-05	0.000601276	Down	XP_022843416.1	UDP-glycosyltransferase 83A1-like	NA
111367019	Chr18	-	LOC111367019	protein_coding	NC_036254.1:31373387-31377734	28.5304	5.98345	-2.25345	5e-05	0.000601276	Down	XP_022843464.1	protein WEAK CHLOROPLAST MOVEMENT UNDER BLUE LIGHT 1-like	NA
111367131	Chr2	+	LOC111367131	protein_coding	NC_036238.1:23087405-23088066	22.8975	5.59689	-2.03249	5e-05	0.000601276	Down	XP_022843628.1	uncharacterized protein LOC111367131	NA
111367315	Chr18	+	LOC111367315	protein_coding	NC_036254.1:6694489-6697784	3.59036	14.6892	2.03255	5e-05	0.000601276	Up	XP_022843895.1	pectinesterase 1-like	AT1G53840
111367358	Chr18	-	LOC111367358	protein_coding	NC_036254.1:7900992-7903807	1.09394	7.01883	2.6817	5e-05	0.000601276	Up	XP_022843947.1	receptor-like cytosolic serine/threonine-protein kinase RBK2	AT5G37790
111367382	Chr2	-	LOC111367382	protein_coding	NC_036238.1:23538615-23539206	70.1363	10.2399	-2.77596	5e-05	0.000601276	Down	XP_022843992.1	monothiol glutaredoxin-S2-like	AT5G18600
111367409	Chr2	+	LOC111367409	protein_coding	NC_036238.1:23573374-23575391	9.83768	67.0705	2.76929	5e-05	0.000601276	Up	XP_022844034.1	CASP-like protein 1	NA
111367416	Chr18	+	LOC111367416	protein_coding	NC_036254.1:10013583-10016224	1.16805	5.44602	2.2211	5e-05	0.000601276	Up	XP_022844040.1	putative receptor protein kinase ZmPK1	NA
111367445	Chr18	+	LOC111367445	protein_coding	NC_036254.1:11346928-11349142	1.77251	27.8092	3.9717	5e-05	0.000601276	Up	XP_022844095.1	rust resistance kinase Lr10-like	NA
111367450	Chr18	+	LOC111367450	pseudogene	NC_036254.1:11436427-11438788	2.56675	25.5406	3.31478	5e-05	0.000601276	Up	NA	NA	NA
111367487	Chr18	+	LOC111367487	protein_coding	NC_036254.1:12534909-12543437	2.84907	25.5491	3.16471	5e-05	0.000601276	Up	XP_022844160.1	probable rhamnogalacturonate lyase B	NA
111367522	Chr18	+	LOC111367522	protein_coding	NC_036254.1:13238586-13241492	17.3278	1.29824	-3.73846	5e-05	0.000601276	Down	XP_022844218.1; XP_022844220.1	probable trehalose-phosphate phosphatase J isoform X1; probable trehalose-phosphate phosphatase H isoform X2	AT5G65140; AT4G39770
111367557	Chr18	+	LOC111367557	protein_coding	NC_036254.1:14231740-14233619	7.66351	1.03497	-2.88842	5e-05	0.000601276	Down	XP_022844262.1	cysteine-rich repeat secretory protein 60-like	AT5G37660
111367581	Chr18	-	LOC111367581	protein_coding	NC_036254.1:14843318-14844459	271.75	46.5328	-2.54596	5e-05	0.000601276	Down	XP_022844300.1	phosphoprotein ECPP44-like	NA
111367607	Chr18	+	LOC111367607	protein_coding	NC_036254.1:15617846-15620288	1.87182	7.60132	2.02181	5e-05	0.000601276	Up	XP_022844337.1	purine permease 3-like	AT1G28220
111367668	Chr18	+	LOC111367668	protein_coding	NC_036254.1:18708833-18710911	17.8126	103.351	2.53658	5e-05	0.000601276	Up	XP_022844423.1	dormancy-associated protein homolog 4-like	NA
111367691	Chr18	-	LOC111367691	protein_coding	NC_036254.1:19594249-19595275	6.23832	1.52029	-2.03682	0.0035	0.0207131	Down	XP_022844457.1	NDR1/HIN1-like protein 13	NA
111367696	Chr18	-	LOC111367696	protein_coding	NC_036254.1:19705483-19713689	2.08793	15.5803	2.89958	5e-05	0.000601276	Up	XP_022844468.1	beta-galactosidase-like	AT3G13750
111367737	Chr18	+	LOC111367737	protein_coding	NC_036254.1:20596881-20598110	2.57887	10.6057	2.04003	5e-05	0.000601276	Up	XP_022844537.1	NDR1/HIN1-like protein 26	NA
111367778	Chr18	-	LOC111367778	protein_coding	NC_036254.1:21539347-21541102	1.41376	6.76393	2.25833	5e-05	0.000601276	Up	XP_022844606.1	probable WRKY transcription factor 53	NA
111368126	Chr18	+	LOC111368126	protein_coding	NC_036254.1:30592765-30601106	2.51236	14.6469	2.54347	5e-05	0.000601276	Up	XP_022845114.1; XP_022845111.1; XP_022845112.1; XP_022845113.1	nucleobase-ascorbate transporter 6-like isoform X2; nucleobase-ascorbate transporter 6-like isoform X1; nucleobase-ascorbate transporter 6-like isoform X1; nucleobase-ascorbate transporter 6-like isoform X1	AT5G62890
111368158	Chr18	+	LOC111368158	protein_coding	NC_036254.1:31200474-31201331	1.32204	13.5031	3.35245	5e-05	0.000601276	Up	XP_022845161.1	classical arabinogalactan protein 4-like	NA
111368417	Chr2	+	LOC111368417	protein_coding	NC_036238.1:26085275-26086625	15.924	3.42005	-2.21911	5e-05	0.000601276	Down	XP_022845411.1	non-symbiotic hemoglobin 2-like	AT3G10520
111368450	Chr19	-	LOC111368450	protein_coding	NC_036255.1:985372-986200	12.5607	1.13892	-3.46317	5e-05	0.000601276	Down	XP_022845437.1	E3 ubiquitin-protein ligase RHA1B-like	NA
111368536	Chr19	-	LOC111368536	protein_coding	NC_036255.1:3683029-3688290	11.0889	2.30295	-2.26756	5e-05	0.000601276	Down	XP_022845588.1	alpha-farnesene synthase-like	NA
111368621	Chr19	+	LOC111368621	protein_coding	NC_036255.1:6413761-6417102	2.63159	11.367	2.11085	5e-05	0.000601276	Up	XP_022845741.1	subtilisin-like protease SBT1.8	AT2G05920
111368691	Chr19	-	LOC111368691	protein_coding	NC_036255.1:8464807-8490292	7.13533	40.3509	2.49955	5e-05	0.000601276	Up	XP_022845857.1; XP_022845860.1; XP_022845856.1; XP_022845859.1; XP_022845861.1	cysteine-rich receptor-like protein kinase 10 isoform X2; cysteine-rich receptor-like protein kinase 10 isoform X4; cysteine-rich receptor-like protein kinase 10 isoform X1; cysteine-rich receptor-like protein kinase 10 isoform X3; cysteine-rich receptor-like protein kinase 25 isoform X5	NA
111368692	Chr19	-	LOC111368692	protein_coding	NC_036255.1:8508872-8513194	4.01272	23.4442	2.54658	5e-05	0.000601276	Up	XP_022845864.1; XP_022845863.1; XP_022845862.1	cysteine-rich receptor-like protein kinase 10 isoform X3; cysteine-rich receptor-like protein kinase 10 isoform X2; cysteine-rich receptor-like protein kinase 10 isoform X1	NA
111368720	Chr19	+	LOC111368720	protein_coding	NC_036255.1:9049812-9053910	1.62379	6.67406	2.0392	5e-05	0.000601276	Up	XP_022845901.1	putative receptor-like protein kinase At4g00960	NA
111368751	Chr2	+	LOC111368751	protein_coding	NC_036238.1:26565502-26570566	2.57789	18.3861	2.83436	5e-05	0.000601276	Up	XP_022845948.1	CASP-like protein 2C1	NA
111368837	Chr19	-	LOC111368837	protein_coding	NC_036255.1:11378534-11379702	1.34272	11.2592	3.06787	0.00015	0.00157113	Up	XP_022846076.1	uncharacterized protein LOC111368837	NA
111368899	Chr19	+	LOC111368899	protein_coding	NC_036255.1:13352561-13354273	57.2224	12.9617	-2.14233	5e-05	0.000601276	Down	XP_022846178.1	early nodulin-like protein 2	NA
111368964	Chr20	+	LOC111368964	protein_coding	NC_036256.1:3101202-3102673	1.45563	12.2542	3.07355	5e-05	0.000601276	Up	XP_022846225.1	transcription factor MYB36-like	AT2G36890
111369105	Chr20	+	LOC111369105	protein_coding	NC_036256.1:14763684-14764757	1.03694	5.87199	2.50152	0.00025	0.00242195	Up	XP_022846355.1	probably inactive leucine-rich repeat receptor-like protein kinase At5g48380	NA
111369113	Chr20	-	LOC111369113	protein_coding	NC_036256.1:15298363-15299181	11.5285	2.19409	-2.39351	5e-05	0.000601276	Down	XP_022846364.1	chaperone protein dnaJ 20, chloroplastic-like	NA
111369147	Chr2	+	LOC111369147	protein_coding	NC_036238.1:27318942-27322775	72.5439	18.0019	-2.0107	5e-05	0.000601276	Down	XP_022846396.1	protein NRT1/ PTR FAMILY 3.1-like	NA
111369356	Chr20	+	LOC111369356	protein_coding	NC_036256.1:1424514-1425165	272.431	59.0853	-2.20502	5e-05	0.000601276	Down	XP_022846608.1	defensin-like protein P322	AT2G02100
111369521	Chr20	+	LOC111369521	protein_coding	NC_036256.1:8122349-8124492	1.67696	8.95265	2.41647	0.0001	0.00110958	Up	XP_022846844.1	nudix hydrolase 18, mitochondrial-like	AT2G01670
111369570	Chr2	+	LOC111369570	protein_coding	NC_036238.1:28068760-28074099	1.33112	10.1532	2.93123	5e-05	0.000601276	Up	XP_022846911.1	protein HOTHEAD-like	AT1G72970
111369575	Chr20	-	LOC111369575	lncRNA	NC_036256.1:9417442-9425319	1.0866	4.70287	2.11372	0.0021	0.0138125	Up	NA	NA	NA
111369599	Chr20	+	LOC111369599	protein_coding	NC_036256.1:10485031-10487543	1.31026	5.81948	2.15103	0.0082	0.0399432	Up	XP_022846949.1; XP_022846950.1	calmodulin-like protein 8 isoform X1; calmodulin-like protein 8 isoform X2	AT4G14640
111369644	Chr20	+	LOC111369644	protein_coding	NC_036256.1:12077108-12077857	3.68419	37.7145	3.3557	5e-05	0.000601276	Up	XP_022847007.1	histone H4	AT5G59970
111369736	Chr20	-	LOC111369736	protein_coding	NC_036256.1:14254557-14256124	207.588	40.2999	-2.36487	5e-05	0.000601276	Down	XP_022847139.1	uncharacterized protein LOC111369736	AT4G12970
111369862	Chr20	-	LOC111369862	protein_coding	NC_036256.1:16829486-16830608	13.476	2.60709	-2.36989	5e-05	0.000601276	Down	XP_022847328.1	GATA transcription factor 15-like	NA
111370013	Chr2	+	LOC111370013	protein_coding	NC_036238.1:29197123-29200046	19.8834	4.74157	-2.06813	5e-05	0.000601276	Down	XP_022847496.1	inorganic pyrophosphatase 1-like	AT1G73010
111370319	Chr21	+	LOC111370319	protein_coding	NC_036257.1:14834905-14836039	3.4792	58.2365	4.06509	5e-05	0.000601276	Up	XP_022847761.1	agamous-like MADS-box protein AGL8 homolog	AT5G60910
111370325	Chr21	+	LOC111370325	protein_coding	NC_036257.1:15539464-15540351	1.94652	34.5468	4.14958	5e-05	0.000601276	Up	XP_022847766.1	uncharacterized protein LOC111370325	NA
111370592	Chr21	-	LOC111370592	protein_coding	NC_036257.1:10604853-10605692	3.046	91.8157	4.91375	5e-05	0.000601276	Up	XP_022848150.1	protein DMP6-like	AT5G46090
111370716	Chr21	+	LOC111370716	protein_coding	NC_036257.1:12631522-12633235	3.40609	21.6668	2.6693	5e-05	0.000601276	Up	XP_022848324.1; XP_022848325.1	transcription factor JUNGBRUNNEN 1-like isoform X1; transcription factor JUNGBRUNNEN 1-like isoform X2	NA
111370976	Chr21	-	LOC111370976	lncRNA	NC_036257.1:17714476-17716450	1.75506	8.27094	2.23653	0.00395	0.0227986	Up	NA	NA	NA
111371266	Chr22	+	LOC111371266	protein_coding	NC_036258.1:308952-311190	75.6886	14.7965	-2.35482	5e-05	0.000601276	Down	XP_022848925.1	protein NUCLEAR FUSION DEFECTIVE 4-like	NA
111371327	Chr22	-	LOC111371327	protein_coding	NC_036258.1:2218994-2224357	4.27128	17.5904	2.04205	5e-05	0.000601276	Up	XP_022849015.1	beta-D-xylosidase 1-like	AT5G49360
111371340	Chr22	+	LOC111371340	protein_coding	NC_036258.1:2524407-2530318	6.44591	26.9047	2.0614	5e-05	0.000601276	Up	XP_022849031.1	ATP-citrate synthase beta chain protein 2	AT5G49460
111371464	Chr22	-	LOC111371464	protein_coding	NC_036258.1:4698644-4702105	6.07799	41.136	2.75874	5e-05	0.000601276	Up	XP_022849238.1; XP_022849237.1	CASP-like protein 1E2 isoform X2; CASP-like protein 1E2 isoform X1	NA
111371535	Chr22	+	LOC111371535	protein_coding	NC_036258.1:6067920-6068910	3.57636	26.9639	2.91446	5e-05	0.000601276	Up	XP_022849346.1	uncharacterized protein LOC111371535	NA
111371536	Chr22	+	LOC111371536	protein_coding	NC_036258.1:6109303-6110133	95.9163	4.72168	-4.3444	5e-05	0.000601276	Down	XP_022849347.1	glycine-rich protein 3 short isoform-like	NA
111371673	Chr22	-	LOC111371673	protein_coding	NC_036258.1:9900230-9901130	2.46111	37.2152	3.91851	5e-05	0.000601276	Up	XP_022849563.1	major allergen Pru ar 1-like	NA
111371675	Chr22	-	LOC111371675	protein_coding	NC_036258.1:9905318-9906227	3.80336	27.9985	2.88001	5e-05	0.000601276	Up	XP_022849568.1	major allergen Pru ar 1-like	NA
111371731	Chr22	+	LOC111371731	protein_coding	NC_036258.1:12646894-12652525	1.32834	7.03181	2.40427	5e-05	0.000601276	Up	XP_022849632.1; XP_022849633.1	3-oxoacyl; 3-oxoacyl	AT5G46290
111371758	Chr2	+	LOC111371758	protein_coding	NC_036238.1:6876963-6889070	5.34794	23.342	2.12587	5e-05	0.000601276	Up	XP_022849670.1	UDP-glucose 6-dehydrogenase 3-like	AT5G15490
111371785	Chr22	-	LOC111371785	protein_coding	NC_036258.1:14119975-14121779	1.94686	12.0335	2.62783	5e-05	0.000601276	Up	XP_022849707.1	probable copper-transporting ATPase HMA5	AT1G63440
111371809	Chr22	+	LOC111371809	protein_coding	NC_036258.1:14985399-14994616	11.2302	51.6728	2.20202	5e-05	0.000601276	Up	XP_022849750.1; XP_022849752.1	pleiotropic drug resistance protein 1-like isoform X1; pleiotropic drug resistance protein 1-like isoform X2	AT1G15520
111371974	Chr23	-	LOC111371974	protein_coding	NC_036259.1:6594206-6594611	1.59954	15.3587	3.26333	0.00035	0.00321304	Up	XP_022849884.1	agamous-like MADS-box protein AGL81	NA
111372228	Chr1	-	LOC111372228	protein_coding	NC_036237.1:2967312-2968575	14.5464	2.75343	-2.40136	5e-05	0.000601276	Down	XP_022850264.1	mitogen-activated protein kinase kinase 9-like	AT1G73500
111372393	Chr23	+	LOC111372393	protein_coding	NC_036259.1:11506733-11512779	13.667	86.2343	2.65756	5e-05	0.000601276	Up	XP_022850506.1	serine carboxypeptidase-like 7	NA
111372553	Chr2	-	LOC111372553	protein_coding	NC_036238.1:13001860-13003449	8.53599	34.6224	2.02007	5e-05	0.000601276	Up	XP_022850684.1	protein TIFY 10b-like	NA
111372754	ChrUn	+	LOC111372754	protein_coding	NW_019227558.1:530051-531294	6.92258	68.4395	3.30545	5e-05	0.000601276	Up	XP_022850918.1	protein E6-like	NA
111372790	ChrUn	+	LOC111372790	protein_coding	NW_019227591.1:113162-128082	1.46975	8.76736	2.57657	5e-05	0.000601276	Up	XP_022850963.1; XP_022850964.1; XP_022850965.1	uncharacterized protein LOC111372790 isoform X1; uncharacterized protein LOC111372790 isoform X2; uncharacterized protein LOC111372790 isoform X3	NA
111372985	ChrUn	-	LOC111372985	protein_coding	NW_019227948.1:127578-134451	3.46056	20.8866	2.5935	5e-05	0.000601276	Up	XP_022851192.1	probable LRR receptor-like serine/threonine-protein kinase At1g56140	AT1G56140
111372986	ChrUn	-	LOC111372986	protein_coding	NW_019227948.1:134486-140281	1.04027	4.82902	2.21478	0.00055	0.00466141	Up	XP_022851193.1	probable LRR receptor-like serine/threonine-protein kinase At1g56130	NA
111372996	ChrUn	-	LOC111372996	protein_coding	NW_019227948.1:194378-207708	2.05048	9.82893	2.26107	5e-05	0.000601276	Up	XP_022851209.1; XP_022851210.1; XP_022851208.1; XP_022851207.1	probable LRR receptor-like serine/threonine-protein kinase At1g56140 isoform X3; probable LRR receptor-like serine/threonine-protein kinase At1g56140 isoform X4; probable LRR receptor-like serine/threonine-protein kinase At1g56140 isoform X2; probable LRR receptor-like serine/threonine-protein kinase At1g56140 isoform X1	AT1G56140
111373448	ChrUn	+	LOC111373448	protein_coding	NW_019228724.1:226617-228356	31.9675	6.63078	-2.26935	5e-05	0.000601276	Down	XP_022851747.1	uncharacterized protein LOC111373448	NA
111373624	ChrUn	-	LOC111373624	protein_coding	NW_019228875.1:12239-14161	4.89103	37.0551	2.92146	5e-05	0.000601276	Up	XP_022851945.1	uncharacterized protein LOC111373624	NA
111373790	ChrUn	+	LOC111373790	protein_coding	NW_019229053.1:52689-56108	1.15991	6.04197	2.381	5e-05	0.000601276	Up	XP_022852119.1	lysine histidine transporter-like 8	NA
111373879	ChrUn	+	LOC111373879	protein_coding	NW_019229128.1:93477-97228	2.03144	8.63248	2.08727	5e-05	0.000601276	Up	XP_022852240.1	omega-3 fatty acid desaturase, endoplasmic reticulum-like	AT5G05580
111374318	ChrUn	-	LOC111374318	protein_coding	NW_019229809.1:526-2305	1.21288	4.97489	2.03623	0.0001	0.00110958	Up	XP_022852742.1	protein NUCLEAR FUSION DEFECTIVE 4-like, partial	AT5G45275
111374326	ChrUn	-	LOC111374326	protein_coding	NW_019229814.1:130060-132935	6.0135	1.05242	-2.51449	5e-05	0.000601276	Down	XP_022852751.1; XP_022852752.1	uncharacterized protein LOC111374326 isoform X1; uncharacterized protein LOC111374326 isoform X2	AT2G47010
111374419	ChrUn	-	LOC111374419	protein_coding	NW_019229927.1:87-2033	2.26816	9.31278	2.03769	5e-05	0.000601276	Up	XP_022852855.1	ankyrin repeat-containing protein ITN1-like, partial	NA
111374469	ChrUn	+	LOC111374469	protein_coding	NW_019229960.1:420203-422628	4.64221	51.4947	3.47154	5e-05	0.000601276	Up	XP_022852905.1	uncharacterized protein LOC111374469	AT5G02230
111374645	ChrUn	+	LOC111374645	protein_coding	NW_019230142.1:194593-197013	16.8568	75.597	2.165	5e-05	0.000601276	Up	XP_022853126.1	heavy metal-associated isoprenylated plant protein 3-like	NA
111374780	ChrUn	+	LOC111374780	protein_coding	NW_019230349.1:176824-178267	3.45404	52.2384	3.91875	5e-05	0.000601276	Up	XP_022853284.1	probable WRKY transcription factor 70	NA
111374799	ChrUn	-	LOC111374799	protein_coding	NW_019230382.1:94093-97250	7.8466	1.52712	-2.36125	5e-05	0.000601276	Down	XP_022853303.1	purple acid phosphatase 17	AT3G17790
111374813	ChrUn	-	LOC111374813	lncRNA	NW_019230424.1:203607-205331	2.05688	9.10613	2.14638	0.0079	0.0388127	Up	NA	NA	NA
111374871	ChrUn	-	LOC111374871	protein_coding	NW_019230477.1:168251-173585	9.02439	66.0651	2.87199	5e-05	0.000601276	Up	XP_022853399.1	histidine-containing phosphotransfer protein 4-like	AT3G16360
111374941	ChrUn	+	LOC111374941	protein_coding	NW_019230624.1:78484-79801	683.901	132.033	-2.37289	5e-05	0.000601276	Down	XP_022853471.1	probable carboxylesterase 8	NA
111374953	ChrUn	-	LOC111374953	protein_coding	NW_019230635.1:134990-138188	38.3434	191.995	2.32402	0.0001	0.00110958	Up	XP_022853484.1	beta-amyrin 28-oxidase-like	AT5G36110
111375114	ChrUn	-	LOC111375114	protein_coding	NW_019230887.1:187453-191271	26.5573	6.47073	-2.03711	5e-05	0.000601276	Down	XP_022853671.1; XP_022853672.1	uncharacterized protein LOC111375114 isoform X1; uncharacterized protein LOC111375114 isoform X2	NA
111375172	ChrUn	-	LOC111375172	protein_coding	NW_019230931.1:280848-281648	27.6603	536.434	4.27752	5e-05	0.000601276	Up	XP_022853741.1	GDSL esterase/lipase At5g33370-like	AT5G33370
111375190	ChrUn	-	LOC111375190	protein_coding	NW_019230952.1:330549-331536	7.26626	43.0109	2.56542	5e-05	0.000601276	Up	XP_022853760.1	late embryogenesis abundant protein At1g64065-like	NA
111375221	ChrUn	+	LOC111375221	protein_coding	NW_019231007.1:58380-64846	1.29505	9.82299	2.92316	5e-05	0.000601276	Up	XP_022853788.1	P-loop NTPase domain-containing protein LPA1 homolog 2-like	AT5G60760
111375465	ChrUn	+	LOC111375465	protein_coding	NW_019231313.1:103628-108463	1.60892	8.30911	2.3686	5e-05	0.000601276	Up	XP_022854059.1	endoglucanase 6-like	AT1G64390
111375474	ChrUn	+	LOC111375474	protein_coding	NW_019231313.1:243424-245497	1.70142	7.9425	2.22286	0.00015	0.00157113	Up	XP_022854070.1	nucleoside diphosphate kinase 3-like	AT4G23900
111375491	ChrUn	-	LOC111375491	protein_coding	NW_019231313.1:652700-654030	9.7199	2.27998	-2.09192	5e-05	0.000601276	Down	XP_022854097.1	transcription factor MYB8-like	AT3G13540
111375704	ChrUn	-	LOC111375704	pseudogene	NW_019231564.1:167872-170179	8.3053	34.2756	2.04508	5e-05	0.000601276	Up	NA	NA	NA
111375950	ChrUn	+	LOC111375950	protein_coding	NW_019231866.1:171296-173908	2.66815	19.9646	2.90353	5e-05	0.000601276	Up	XP_022854643.1	expansin-A6-like	AT2G37640
111375974	ChrUn	-	LOC111375974	protein_coding	NW_019231887.1:579137-582929	3.03271	16.9891	2.48593	5e-05	0.000601276	Up	XP_022854661.1	uncharacterized protein LOC111375974	NA
111376077	ChrUn	-	LOC111376077	protein_coding	NW_019231973.1:148484-150206	2.93416	20.0219	2.77056	5e-05	0.000601276	Up	XP_022854773.1	lysine-rich arabinogalactan protein 18-like	NA
111376196	ChrUn	-	LOC111376196	protein_coding	NW_019232246.1:55573-59109	1.00036	4.71521	2.2368	0.001	0.00760109	Up	XP_022854910.1	GDSL esterase/lipase At5g45910	NA
111376211	ChrUn	+	LOC111376211	protein_coding	NW_019232267.1:180003-188047	1.07598	4.56946	2.08637	5e-05	0.000601276	Up	XP_022854928.1; XP_022854929.1	transcription factor MYB3R-1-like; transcription factor MYB3R-1-like	NA
111376390	ChrUn	-	LOC111376390	protein_coding	NW_019232571.1:67761-70003	2.8258	14.4897	2.3583	5e-05	0.000601276	Up	XP_022855118.1	MDIS1-interacting receptor like kinase 2-like	NA
111376396	ChrUn	-	LOC111376396	protein_coding	NW_019232571.1:139529-142938	3.55775	16.3777	2.2027	5e-05	0.000601276	Up	XP_022855125.1	MDIS1-interacting receptor like kinase 2-like	NA
111376399	ChrUn	+	LOC111376399	protein_coding	NW_019232571.1:167274-168521	2.03679	9.99924	2.29552	5e-05	0.000601276	Up	XP_022855128.1	uncharacterized protein LOC111376399	NA
111376794	ChrUn	+	LOC111376794	protein_coding	NW_019233214.1:403835-407853	9.87299	42.8887	2.11904	5e-05	0.000601276	Up	XP_022855568.1	squalene monooxygenase-like	AT1G58440
111377029	ChrUn	+	LOC111377029	protein_coding	NW_019233597.1:94524-95655	92.9536	444.681	2.25819	5e-05	0.000601276	Up	XP_022855822.1	universal stress protein PHOS32-like	NA
111377202	ChrUn	+	LOC111377202	protein_coding	NW_019233849.1:100512-100953	10.5055	44.9082	2.09584	5e-05	0.000601276	Up	XP_022856030.1	rust resistance kinase Lr10-like	NA
111377224	ChrUn	+	LOC111377224	protein_coding	NW_019233922.1:25417-29869	79.8289	11.0655	-2.85084	5e-05	0.000601276	Down	XP_022856055.1	probable inactive purple acid phosphatase 27	AT5G50400
111377264	ChrUn	+	LOC111377264	protein_coding	NW_019233954.1:189241-192536	3.0867	14.4319	2.22512	5e-05	0.000601276	Up	XP_022856105.1	probable WRKY transcription factor 43	AT5G26170
111377308	ChrUn	+	LOC111377308	protein_coding	NW_019234008.1:158323-158999	3.87221	49.4819	3.67567	5e-05	0.000601276	Up	XP_022856154.1	glycine-rich protein 5-like	NA
111377445	ChrUn	+	LOC111377445	protein_coding	NW_019234232.1:88174-91947	1.58692	8.65086	2.44662	5e-05	0.000601276	Up	XP_022856308.1	protein PLANT CADMIUM RESISTANCE 2-like	AT1G14870
111377475	ChrUn	+	LOC111377475	protein_coding	NW_019234247.1:1219-2376	1.10256	6.31936	2.51892	0.0014	0.00998992	Up	XP_022856349.1	ubiquitin domain-containing protein 1-like	AT1G53400
111377547	ChrUn	+	LOC111377547	protein_coding	NW_019234350.1:135463-137243	1.24694	6.19772	2.31335	0.0001	0.00110958	Up	XP_022856446.1	expansin-A4-like	AT2G39700
111377566	ChrUn	-	LOC111377566	protein_coding	NW_019234465.1:26040-26902	52.8676	12.7111	-2.0563	5e-05	0.000601276	Down	XP_022856462.1	scarecrow-like protein 3	AT1G50420
111377567	Chr3	+	LOC111377567	protein_coding	NC_036239.1:5916744-5921128	1.48089	11.8649	3.00216	0.00015	0.00157113	Up	XP_022856467.1	uncharacterized protein LOC111377567	NA
111377821	ChrUn	-	LOC111377821	protein_coding	NW_019234972.1:131863-135060	2.8742	22.6472	2.9781	5e-05	0.000601276	Up	XP_022856717.1	protein SAR DEFICIENT 1	NA
111378091	ChrUn	+	LOC111378091	protein_coding	NW_019235376.1:169684-171151	2.74161	23.8988	3.12384	5e-05	0.000601276	Up	XP_022857027.1	calmodulin-like	AT5G37780
111378392	ChrUn	-	LOC111378392	protein_coding	NW_019235861.1:103833-105505	15.5022	230.352	3.89329	5e-05	0.000601276	Up	XP_022857353.1	glucan endo-1,3-beta-glucosidase, acidic-like	AT3G57240
111378486	ChrUn	-	LOC111378486	protein_coding	NW_019235957.1:6-1805	11.5092	1.45761	-2.98111	5e-05	0.000601276	Down	XP_022857466.1	heavy metal-associated isoprenylated plant protein 3-like	NA
111378496	ChrUn	-	LOC111378496	protein_coding	NW_019235986.1:0-1854	2.65391	12.9096	2.28225	5e-05	0.000601276	Up	XP_022857475.1; XP_022857476.1; XP_022857477.1; XP_022857478.1	probable glycerol-3-phosphate dehydrogenase; probable glycerol-3-phosphate dehydrogenase; probable glycerol-3-phosphate dehydrogenase; probable glycerol-3-phosphate dehydrogenase	AT2G41540
111378607	ChrUn	+	LOC111378607	protein_coding	NW_019236161.1:69863-70642	3.32181	16.4635	2.30923	5e-05	0.000601276	Up	XP_022857604.1	chaperone protein dnaJ 11, chloroplastic-like	NA
111378668	ChrUn	+	LOC111378668	protein_coding	NW_019236277.1:74059-76699	2.85603	15.1933	2.41135	5e-05	0.000601276	Up	XP_022857667.1	probable WRKY transcription factor 31	NA
111379239	ChrUn	+	LOC111379239	protein_coding	NW_019237393.1:451770-453285	3.85799	32.4414	3.07191	5e-05	0.000601276	Up	XP_022858350.1	salicylic acid-binding protein 2-like	NA
111379366	ChrUn	-	LOC111379366	protein_coding	NW_019237623.1:348-1361	34.4315	6.2535	-2.46099	5e-05	0.000601276	Down	XP_022858493.1	abscisic acid receptor PYL4-like	AT2G38310
111379490	ChrUn	-	LOC111379490	protein_coding	NW_019237821.1:209416-209771	11.341	243.743	4.42573	5e-05	0.000601276	Up	XP_022858637.1	non-specific lipid-transfer protein 2P-like	NA
111379494	ChrUn	-	LOC111379494	protein_coding	NW_019237826.1:212-1970	159.048	19.8119	-3.00503	5e-05	0.000601276	Down	XP_022858642.1	uncharacterized protein LOC111379494	AT5G47900
111379677	ChrUn	+	LOC111379677	protein_coding	NW_019238082.1:28543-31845	2.31159	18.9148	3.03256	5e-05	0.000601276	Up	XP_022858869.1	inositol transporter 4	AT4G16480
111379757	ChrUn	+	LOC111379757	protein_coding	NW_019238199.1:15275-16328	39.6048	1.04099	-5.24965	5e-05	0.000601276	Down	XP_022858964.1	ethylene-responsive transcription factor TINY-like	NA
111379783	ChrUn	-	LOC111379783	protein_coding	NW_019238230.1:95432-99314	31.6732	6.65238	-2.25132	5e-05	0.000601276	Down	XP_022858991.1	homeobox-leucine zipper protein ATHB-12-like	NA
111379830	ChrUn	+	LOC111379830	protein_coding	NW_019238304.1:108775-110533	2878.89	171.91	-4.06579	5e-05	0.000601276	Down	XP_022859033.1	dehydrin DHN1-like	NA
111379871	Chr1	+	LOC111379871	protein_coding	NC_036237.1:5191014-5191646	4.55912	77.1648	4.08111	5e-05	0.000601276	Up	XP_022859106.1	histone H2B-like	AT3G45980
111379873	ChrUn	+	LOC111379873	protein_coding	NW_019238388.1:107833-111503	1.3525	10.3991	2.94276	5e-05	0.000601276	Up	XP_022859078.1	probable serine/threonine-protein kinase PIX13	AT1G76360
111380039	ChrUn	+	LOC111380039	protein_coding	NW_019238785.1:129-1890	1.39543	17.5051	3.64899	5e-05	0.000601276	Up	XP_022859273.1	3-ketoacyl-CoA synthase 12-like	AT2G28630
111380085	ChrUn	+	LOC111380085	protein_coding	NW_019238841.1:8051-9565	2.76584	34.4755	3.63978	5e-05	0.000601276	Up	XP_022859317.1	probable sugar phosphate/phosphate translocator At2g25520	AT2G25520
111380232	ChrUn	-	LOC111380232	protein_coding	NW_019239036.1:154651-161653	1.16731	5.09386	2.12557	5e-05	0.000601276	Up	XP_022859505.1; XP_022859504.1; XP_022859503.1; XP_022859500.1; XP_022859501.1; XP_022859502.1	auxin response factor 5-like isoform X4; auxin response factor 5-like isoform X3; auxin response factor 5-like isoform X2; auxin response factor 5-like isoform X1; auxin response factor 5-like isoform X1; auxin response factor 5-like isoform X1	NA
111380466	ChrUn	+	LOC111380466	protein_coding	NW_019239468.1:86154-88597	47.3152	9.49167	-2.31757	5e-05	0.000601276	Down	XP_022859808.1; XP_022859809.1	U-box domain-containing protein 9-like isoform X1; U-box domain-containing protein 9-like isoform X2	AT3G07360
111380489	ChrUn	-	LOC111380489	protein_coding	NW_019239501.1:72339-73346	11.8093	155.575	3.71962	5e-05	0.000601276	Up	XP_022859839.1	thaumatin-like protein	AT4G11650
111380528	ChrUn	-	LOC111380528	protein_coding	NW_019239577.1:7271-7955	1.23089	8.91578	2.85666	0.0002	0.00201483	Up	XP_022859884.1	uncharacterized protein LOC111380528	NA
111380606	Chr3	-	LOC111380606	protein_coding	NC_036239.1:294225-297635	89.8473	364.25	2.01938	0.0023	0.01486	Up	XP_022859997.1; XP_022859990.1	proline-rich protein 4-like isoform X2; repetitive proline-rich cell wall protein 2-like isoform X1	NA
111380632	Chr3	+	LOC111380632	protein_coding	NC_036239.1:335179-336727	6.89004	70.576	3.35659	5e-05	0.000601276	Up	XP_022860020.1	aquaporin AQPAn.G-like	NA
111380713	ChrUn	-	LOC111380713	protein_coding	NW_019239910.1:3300-5041	3.81731	17.3255	2.18227	5e-05	0.000601276	Up	XP_022860116.1	vegetative cell wall protein gp1-like	NA
111380753	ChrUn	+	LOC111380753	protein_coding	NW_019240049.1:72419-76530	1.02217	39.9951	5.29012	5e-05	0.000601276	Up	XP_022860154.1	uncharacterized protein At4g15970-like	AT1G14590
111380948	ChrUn	+	LOC111380948	protein_coding	NW_019240376.1:89380-92858	1.01305	7.45109	2.87875	5e-05	0.000601276	Up	XP_022860393.1	probable serine/threonine-protein kinase PIX13	AT1G76360
111381039	ChrUn	-	LOC111381039	protein_coding	NW_019240464.1:66337-69035	1.08432	7.45191	2.78082	5e-05	0.000601276	Up	XP_022860505.1	GDSL esterase/lipase EXL1-like	NA
111381151	ChrUn	-	LOC111381151	protein_coding	NW_019240665.1:90041-92038	1.89889	7.68116	2.01617	5e-05	0.000601276	Up	XP_022860661.1	LEAF RUST 10 DISEASE-RESISTANCE LOCUS RECEPTOR-LIKE PROTEIN KINASE-like 2.4	NA
111381167	ChrUn	-	LOC111381167	protein_coding	NW_019240698.1:71774-72675	3.86773	25.4382	2.71744	5e-05	0.000601276	Up	XP_022860678.1	pectinesterase inhibitor 7-like	NA
111381277	ChrUn	-	LOC111381277	protein_coding	NW_019240798.1:60823-61959	5.53602	40.7556	2.88008	5e-05	0.000601276	Up	XP_022860810.1	NAC domain-containing protein 90-like	AT5G22380
111381300	ChrUn	-	LOC111381300	protein_coding	NW_019240852.1:68982-71288	9.57954	39.7524	2.05301	5e-05	0.000601276	Up	XP_022860840.1	high affinity nitrate transporter 2.7	AT5G14570
111381566	ChrUn	-	LOC111381566	protein_coding	NW_019241439.1:13043-14687	8.86718	2.10941	-2.07163	5e-05	0.000601276	Down	XP_022861127.1	putative cyclin-D6-1	NA
111381628	Chr3	-	LOC111381628	protein_coding	NC_036239.1:2102225-2103421	98.6778	23.5463	-2.06722	5e-05	0.000601276	Down	XP_022861196.1	protein EXORDIUM-like 2	AT5G64260
111381647	ChrUn	-	LOC111381647	protein_coding	NW_019241590.1:106613-107546	7.00343	30.4498	2.1203	5e-05	0.000601276	Up	XP_022861217.1	uncharacterized protein LOC111381647	NA
111381732	ChrUn	-	LOC111381732	protein_coding	NW_019241728.1:54099-55914	3.54994	26.6475	2.90813	5e-05	0.000601276	Up	XP_022861313.1	homeobox-leucine zipper protein HAT4-like	AT4G16780
111382107	ChrUn	+	LOC111382107	protein_coding	NW_019242549.1:35229-36051	341.944	2212.25	2.69368	0.0081	0.0395697	Up	XP_022861747.1	non-specific lipid-transfer protein 1-like	NA
111382197	ChrUn	-	LOC111382197	protein_coding	NW_019242655.1:944-1631	1484.08	151.659	-3.29067	5e-05	0.000601276	Down	XP_022861872.1	phosphoprotein ECPP44-like, partial	NA
111382203	ChrUn	+	LOC111382203	pseudogene	NW_019242668.1:14056-15709	4.90793	1.07079	-2.19643	5e-05	0.000601276	Down	NA	NA	NA
111382253	Chr3	-	LOC111382253	protein_coding	NC_036239.1:3232821-3241715	23.3654	3.63654	-2.68373	5e-05	0.000601276	Down	XP_022861935.1	pectin acetylesterase 12-like	AT3G05910
111382365	ChrUn	-	LOC111382365	protein_coding	NW_019243029.1:11-1610	43.1143	9.52096	-2.17899	5e-05	0.000601276	Down	XP_022862079.1	uncharacterized protein LOC111382365	AT2G12400
111382429	ChrUn	-	LOC111382429	protein_coding	NW_019243184.1:74467-76251	10.4975	1.6358	-2.68198	5e-05	0.000601276	Down	XP_022862171.1	xyloglucan endotransglucosylase/hydrolase protein 31-like	AT2G36870
111382538	Chr1	+	LOC111382538	protein_coding	NC_036237.1:12865733-12866528	21.829	155.146	2.82931	5e-05	0.000601276	Up	XP_022862630.1	monothiol glutaredoxin-S9-like	AT2G30540
111382633	Chr3	+	LOC111382633	protein_coding	NC_036239.1:3678311-3682200	42.4302	5.89511	-2.8475	5e-05	0.000601276	Down	XP_022862427.1; XP_022862435.1; XP_022862441.1; XP_022862450.1	remorin-like isoform X1; remorin-like isoform X2; remorin-like isoform X3; remorin-like isoform X4	AT3G61260
111382704	ChrUn	-	LOC111382704	protein_coding	NW_019243796.1:99725-103716	20.8667	2.77337	-2.91149	5e-05	0.000601276	Down	XP_022862511.1	two pore calcium channel protein 1A-like	AT4G03560
111382786	ChrUn	+	LOC111382786	protein_coding	NW_019243883.1:1116459-1121469	1.99524	8.34622	2.06456	5e-05	0.000601276	Up	XP_022862591.1	uncharacterized protein LOC111382786	AT2G07698
111382808	ChrUn	-	LOC111382808	protein_coding	NW_019243883.1:216021-217817	2.73165	19.6265	2.84496	5e-05	0.000601276	Up	XP_022862615.1	3-ketoacyl-CoA synthase 6-like	AT1G68530
111382830	ChrUn	-	LOC111382830	protein_coding	NW_019243883.1:131439-132202	1.29796	8.69655	2.7442	0.00475	0.0262864	Up	XP_022862643.1	3-ketoacyl-CoA synthase 5-like	AT1G25450
111382853	ChrUn	-	LOC111382853	protein_coding	NW_019243895.1:54941-58949	1.07797	5.26388	2.28782	5e-05	0.000601276	Up	XP_022862654.1; XP_022862656.1; XP_022862657.1	probable LRR receptor-like serine/threonine-protein kinase At3g47570; probable LRR receptor-like serine/threonine-protein kinase At3g47570; probable LRR receptor-like serine/threonine-protein kinase At3g47570	NA
111382936	Chr3	+	LOC111382936	protein_coding	NC_036239.1:4302171-4305011	1.35965	6.38765	2.23205	0.00045	0.00395769	Up	XP_022862749.1	axial regulator YABBY 1	AT2G45190
111383120	ChrUn	-	LOC111383120	protein_coding	NW_019244510.1:71020-73360	7.22422	28.9024	2.00028	5e-05	0.000601276	Up	XP_022862962.1	putative methylesterase 11, chloroplastic	AT1G26360
111383213	Chr3	-	LOC111383213	protein_coding	NC_036239.1:4805005-4805837	1.24445	6.76686	2.44298	0.0001	0.00110958	Up	XP_022863066.1	putative invertase inhibitor	NA
111383557	ChrUn	-	LOC111383557	protein_coding	NW_019245560.1:15477-17548	2.91837	18.2148	2.64188	5e-05	0.000601276	Up	XP_022863439.1	homeobox-leucine zipper protein HAT3-like	NA
111383729	ChrUn	-	LOC111383729	protein_coding	NW_019245876.1:46968-49407	72.179	10.3459	-2.80253	5e-05	0.000601276	Down	XP_022863639.1	expansin-like B1	NA
111383975	ChrUn	+	LOC111383975	protein_coding	NW_019246462.1:59697-64541	9.0049	42.9966	2.25544	5e-05	0.000601276	Up	XP_022863946.1	probable methyltransferase PMT2	AT1G26850
111384204	ChrUn	-	LOC111384204	protein_coding	NW_019247190.1:5305-6014	6.39101	25.8048	2.01352	5e-05	0.000601276	Up	XP_022864231.1	uncharacterized protein LOC111384204	NA
111384360	ChrUn	+	LOC111384360	protein_coding	NW_019247561.1:597248-599550	1.01425	4.24307	2.0647	0.00025	0.00242195	Up	XP_022864402.1	pirin-like protein	AT2G43120
111384411	ChrUn	-	LOC111384411	pseudogene	NW_019247671.1:95737-96207	3.21345	20.4747	2.67165	5e-05	0.000601276	Up	NA	NA	NA
111384431	ChrUn	-	LOC111384431	protein_coding	NW_019247675.1:447-1401	2.39996	14.8485	2.62923	5e-05	0.000601276	Up	XP_022864474.1	cysteine-rich receptor-like protein kinase 29	NA
111384445	ChrUn	-	LOC111384445	protein_coding	NW_019247704.1:151-1400	1.32871	6.7272	2.33998	0.0002	0.00201483	Up	XP_022864490.1	xyloglucan endotransglucosylase/hydrolase 2-like	AT3G23730
111384589	ChrUn	+	LOC111384589	protein_coding	NW_019248043.1:28401-29039	6.80433	30.092	2.14485	5e-05	0.000601276	Up	XP_022864663.1	glutaredoxin-C13-like	AT2G47880
111384592	ChrUn	-	LOC111384592	protein_coding	NW_019248059.1:4-1385	8.90076	2.08339	-2.095	0.00045	0.00395769	Down	XP_022864668.1	ferric reduction oxidase 2-like, partial	NA
111384812	ChrUn	+	LOC111384812	protein_coding	NW_019248815.1:201-2063	6.92562	36.166	2.38462	5e-05	0.000601276	Up	XP_022864911.1	putative calcium-transporting ATPase 11, plasma membrane-type, partial	AT3G57330
111384888	ChrUn	+	LOC111384888	protein_coding	NW_019249044.1:38544-40777	1.34582	9.84108	2.87034	5e-05	0.000601276	Up	XP_022864997.1	transcription factor PIF3-like	NA
111385035	ChrUn	+	LOC111385035	protein_coding	NW_019249416.1:744556-745955	1.23972	6.77206	2.44957	5e-05	0.000601276	Up	XP_022865168.1	high-affinity nitrate transporter 3.1-like	NA
111385237	Chr3	-	LOC111385237	protein_coding	NC_036239.1:8859001-8859611	2.96267	47.7421	4.01029	5e-05	0.000601276	Up	XP_022865383.1	histone H3.2	AT5G65360
111385280	ChrUn	+	LOC111385280	protein_coding	NW_019249866.1:51343-55171	1.43172	16.7517	3.54848	5e-05	0.000601276	Up	XP_022865429.1	MLO-like protein 6	AT1G61560
111385517	ChrUn	-	LOC111385517	protein_coding	NW_019250723.1:8-1127	3.2051	15.6947	2.29184	5e-05	0.000601276	Up	XP_022865681.1	probable xyloglucan endotransglucosylase/hydrolase protein 23	AT4G25810
111385596	Chr3	+	LOC111385596	protein_coding	NC_036239.1:9959162-9960059	1.00128	5.6923	2.50717	0.0009	0.00697219	Up	XP_022865774.1	uncharacterized protein LOC111385596	NA
111385701	ChrUn	+	LOC111385701	protein_coding	NW_019251459.1:97133-99114	1.71444	16.5287	3.26916	5e-05	0.000601276	Up	XP_022865889.1	uncharacterized protein LOC111385701	NA
111385769	ChrUn	-	LOC111385769	protein_coding	NW_019251609.1:0-1263	3.88488	15.6179	2.00726	5e-05	0.000601276	Up	XP_022865952.1	probable 1-deoxy-D-xylulose-5-phosphate synthase 2, chloroplastic	AT4G15560
111385780	ChrUn	+	LOC111385780	protein_coding	NW_019251669.1:18405-23644	17.675	3.98798	-2.14798	5e-05	0.000601276	Down	XP_022865962.1	acid beta-fructofuranosidase-like	AT1G62660
111385820	Chr3	-	LOC111385820	protein_coding	NC_036239.1:10539155-10540981	1.92154	8.49292	2.14399	5e-05	0.000601276	Up	XP_022866013.1	cyclin-U4-1-like	AT2G44740
111385823	ChrUn	+	LOC111385823	protein_coding	NW_019251931.1:43853-44662	3.97599	40.8171	3.35979	5e-05	0.000601276	Up	XP_022866010.1	pathogenesis-related leaf protein 6-like	AT2G14580
111385824	ChrUn	+	LOC111385824	protein_coding	NW_019251931.1:62076-62890	3.03773	26.2107	3.10909	5e-05	0.000601276	Up	XP_022866011.1	pathogenesis-related leaf protein 6-like	AT2G14580
111385877	ChrUn	+	LOC111385877	lncRNA	NW_019252160.1:34518-35518	9.24612	47.2787	2.35427	5e-05	0.000601276	Up	NA	NA	NA
111386022	ChrUn	-	LOC111386022	protein_coding	NW_019252782.1:43187-43971	1.22639	4.95728	2.01513	0.00655	0.0336372	Up	XP_022866219.1	cysteine-rich receptor-like protein kinase 15, partial	AT4G23180
111386030	ChrUn	+	LOC111386030	protein_coding	NW_019252826.1:16437-17275	67.235	12.0579	-2.47923	5e-05	0.000601276	Down	XP_022866227.1	putative defensin-like protein 179	NA
111386037	ChrUn	+	LOC111386037	protein_coding	NW_019252861.1:5-1144	1.01038	5.75407	2.50968	0.00025	0.00242195	Up	XP_022866235.1	probable serine/threonine-protein kinase PIX13, partial	AT2G17220
111386064	ChrUn	-	LOC111386064	protein_coding	NW_019253086.1:11-1220	5.80029	1.12816	-2.36215	5e-05	0.000601276	Down	XP_022866258.1	cytokinin dehydrogenase 7-like, partial	AT5G21482
111386206	ChrUn	+	LOC111386206	protein_coding	NW_019253701.1:42609-43000	153.783	27.0469	-2.50736	5e-05	0.000601276	Down	XP_022866427.1	protein BIC1-like, partial	NA
111386211	ChrUn	-	LOC111386211	protein_coding	NW_019253712.1:37736-48041	2.43522	10.0721	2.04824	0.0001	0.00110958	Up	XP_022866432.1	uncharacterized protein LOC111386211	AT2G07715
111386221	ChrUn	+	LOC111386221	protein_coding	NW_019253777.1:44735-48991	29.5229	260.909	3.14364	5e-05	0.000601276	Up	XP_022866442.1	beta-glucosidase-like	NA
111386282	Chr3	-	LOC111386282	protein_coding	NC_036239.1:11827767-11830224	1.98175	15.6427	2.98064	5e-05	0.000601276	Up	XP_022866516.1	protein IQ-DOMAIN 14	NA
111386321	ChrUn	+	LOC111386321	lncRNA	NW_019254134.1:6-894	6.56431	27.2307	2.05252	5e-05	0.000601276	Up	NA	NA	NA
111386467	ChrUn	+	LOC111386467	pseudogene	NW_019254805.1:20597-22278	17.6907	97.3742	2.46055	5e-05	0.000601276	Up	NA	NA	NA
111386769	ChrUn	-	LOC111386769	protein_coding	NW_019256525.1:289016-290963	56.8701	341.342	2.58548	5e-05	0.000601276	Up	XP_022867009.1; XP_022867007.1	homeobox-leucine zipper protein HAT4-like isoform X2; homeobox-leucine zipper protein HAT4-like isoform X1	NA
111386915	ChrUn	+	LOC111386915	protein_coding	NW_019257194.1:13479-15639	72.5941	5.29043	-3.7784	5e-05	0.000601276	Down	XP_022867187.1; XP_022867186.1	uncharacterized protein LOC111386915 isoform X2; uncharacterized protein LOC111386915 isoform X1	AT1G23440
111386947	ChrUn	+	LOC111386947	protein_coding	NW_019257470.1:16841-19442	7.70103	1.92245	-2.0021	0.00125	0.00911407	Down	XP_022867216.1	BAG family molecular chaperone regulator 2-like	NA
111387220	ChrUn	+	LOC111387220	protein_coding	NW_019259049.1:7371-8404	1.65581	6.68177	2.0127	0.00085	0.00666494	Up	XP_022867529.1	isoprene synthase, chloroplastic-like	NA
111387361	ChrUn	-	LOC111387361	protein_coding	NW_019259490.1:726-1626	30.3556	134.621	2.14887	5e-05	0.000601276	Up	XP_022867685.1	probable carotenoid cleavage dioxygenase 4, chloroplastic	AT4G19170
111387483	ChrUn	-	LOC111387483	protein_coding	NW_019260152.1:176295-178047	60.9028	14.5688	-2.06362	5e-05	0.000601276	Down	XP_022867805.1	GATA transcription factor 21-like	NA
111387692	ChrUn	+	LOC111387692	protein_coding	NW_019261692.1:300641-304424	7.5222	60.6799	3.01199	5e-05	0.000601276	Up	XP_022868036.1	3-hydroxy-3-methylglutaryl-coenzyme A reductase 1-like	AT1G76490
111387751	ChrUn	-	LOC111387751	protein_coding	NW_019262197.1:18826-19803	1209.23	126.721	-3.25436	5e-05	0.000601276	Down	XP_022868103.1; XP_022868105.1	hydrophobic protein LTI6B; hydrophobic protein LTI6B	AT3G05880
111387807	ChrUn	+	LOC111387807	protein_coding	NW_019262517.1:11557-14209	1.18842	29.5745	4.63724	5e-05	0.000601276	Up	XP_022868163.1	glyceraldehyde-3-phosphate dehydrogenase GAPC2, cytosolic	AT1G13440
111387830	ChrUn	-	LOC111387830	protein_coding	NW_019262587.1:209397-210235	5106.47	927.832	-2.46039	5e-05	0.000601276	Down	XP_022868195.1	protein SRC1-like	NA
111387927	ChrUn	-	LOC111387927	protein_coding	NW_019262689.1:14889-15792	37.7211	6.03397	-2.64419	5e-05	0.000601276	Down	XP_022868324.1	protein FANTASTIC FOUR 1-like	NA
111387955	Chr3	-	LOC111387955	protein_coding	NC_036239.1:17859897-17861301	9.53936	1.94025	-2.29765	5e-05	0.000601276	Down	XP_022868360.1	germin-like protein 5-1	AT3G62020
111387974	Chr3	+	LOC111387974	protein_coding	NC_036239.1:17918736-17924280	11.6188	1.65654	-2.81021	5e-05	0.000601276	Down	XP_022868390.1; XP_022868400.1	uncharacterized protein LOC111387974; uncharacterized protein LOC111387974	NA
111387989	ChrUn	-	LOC111387989	protein_coding	NW_019262733.1:19668-21286	8.09126	237.521	4.87555	5e-05	0.000601276	Up	XP_022868412.1	agamous-like MADS-box protein AGL8 homolog	NA
111388199	ChrUn	-	LOC111388199	protein_coding	NW_019262976.1:0-948	42.7603	6.08151	-2.81377	5e-05	0.000601276	Down	XP_022868653.1	ethylene-responsive transcription factor 1-like	NA
111388262	Chr3	+	LOC111388262	protein_coding	NC_036239.1:18380346-18381610	35.7779	8.61641	-2.05391	5e-05	0.000601276	Down	XP_022868720.1	transcription factor RADIALIS-like	AT2G21650
111388325	ChrUn	+	LOC111388325	protein_coding	NW_019263193.1:37529-42542	1.34219	7.14706	2.41277	5e-05	0.000601276	Up	XP_022868774.1	E3 ubiquitin-protein ligase RGLG5-like	AT1G67800
111388378	ChrUn	+	LOC111388378	protein_coding	NW_019263203.1:2063-3989	1.71093	18.7139	3.45125	5e-05	0.000601276	Up	XP_022868828.1	ferruginol synthase-like	NA
111388382	ChrUn	-	LOC111388382	protein_coding	NW_019263203.1:22027-22614	30.3579	4.94509	-2.61801	5e-05	0.000601276	Down	XP_022868833.1	non-specific lipid-transfer protein 2-like	NA
111388400	ChrUn	+	LOC111388400	protein_coding	NW_019263214.1:274241-286450	180.181	782.598	2.11882	5e-05	0.000601276	Up	XP_022868860.1	pathogenesis-related protein STH-21-like	NA
111388410	ChrUn	+	LOC111388410	protein_coding	NW_019263214.1:330173-331106	24.6574	141.961	2.5254	5e-05	0.000601276	Up	XP_022868869.1	pathogenesis-related protein STH-2-like	NA
111388456	ChrUn	-	LOC111388456	protein_coding	NW_019263266.1:135-1090	24.8602	4.52838	-2.45677	0.0009	0.00697219	Down	XP_022868929.1	expansin-like B1	NA
111388513	ChrUn	+	LOC111388513	protein_coding	NW_019263334.1:224611-254977	1.76692	11.5131	2.70396	5e-05	0.000601276	Up	XP_022869012.1	cytokinin dehydrogenase 5-like	AT1G75450
111388762	ChrUn	+	LOC111388762	protein_coding	NW_019263600.1:113856-128069	1.10378	6.20161	2.49018	0.00015	0.00157113	Up	XP_022869325.1; XP_022869326.1	uncharacterized protein LOC111388762; uncharacterized protein LOC111388762	AT5G20950
111388789	ChrUn	-	LOC111388789	protein_coding	NW_019263602.1:186-1081	27.1205	1.07102	-4.66232	5e-05	0.000601276	Down	XP_022869362.1	14 kDa proline-rich protein DC2.15-like	AT2G45180
111388794	ChrUn	-	LOC111388794	protein_coding	NW_019263611.1:286269-289165	59.9119	11.8691	-2.33563	5e-05	0.000601276	Down	XP_022869366.1; XP_022869368.1; XP_022869369.1	probable protein phosphatase 2C 34 isoform X1; probable protein phosphatase 2C 34 isoform X2; probable protein phosphatase 2C 34 isoform X2	AT5G27930
111388930	ChrUn	-	LOC111388930	protein_coding	NW_019263695.1:228103-231359	3.0342	31.8062	3.38992	5e-05	0.000601276	Up	XP_022869527.1; XP_022869530.1; XP_022869528.1	WAT1-related protein At2g37460-like isoform X1; WAT1-related protein At2g37460-like isoform X3; WAT1-related protein At2g37460-like isoform X2	AT2G37460
111388979	ChrUn	+	LOC111388979	lncRNA	NW_019263747.1:132967-135181	4.74886	21.5249	2.18035	5e-05	0.000601276	Up	NA	NA	NA
111389322	ChrUn	-	LOC111389322	protein_coding	NW_019264120.1:260679-261814	100.175	21.7822	-2.2013	5e-05	0.000601276	Down	XP_022870013.1	zinc finger protein ZAT10-like	NA
111389364	ChrUn	+	LOC111389364	protein_coding	NW_019264200.1:58692-63026	3.03832	17.2585	2.50596	5e-05	0.000601276	Up	XP_022870055.1	WRKY transcription factor 6-like	NA
111389445	ChrUn	-	LOC111389445	pseudogene	NW_019264242.1:1013592-1014049	4.14298	19.2068	2.21288	5e-05	0.000601276	Up	NA	NA	NA
111389549	ChrUn	+	LOC111389549	protein_coding	NW_019264345.1:2594283-2595378	3.10968	14.9777	2.26798	5e-05	0.000601276	Up	XP_022870245.1	uncharacterized protein LOC111389549	NA
111389642	ChrUn	+	LOC111389642	protein_coding	NW_019264389.1:211157-220428	5.46776	24.0127	2.13478	5e-05	0.000601276	Up	XP_022870350.1; XP_022870351.1; XP_022870352.1; XP_022870353.1	amino acid permease 3-like; amino acid permease 3-like; amino acid permease 3-like; amino acid permease 3-like	AT1G77380
111389645	ChrUn	-	LOC111389645	lncRNA	NW_019264389.1:137044-140207	5.90909	1.17398	-2.33153	0.00665	0.0340401	Down	NA	NA	NA
111389666	ChrUn	-	LOC111389666	protein_coding	NW_019264420.1:261-1922	4.60386	109.075	4.56634	5e-05	0.000601276	Up	XP_022870375.1	probable LRR receptor-like serine/threonine-protein kinase At1g29720	NA
111389731	ChrUn	-	LOC111389731	protein_coding	NW_019264523.1:114822-120841	16.556	3.13115	-2.40259	5e-05	0.000601276	Down	XP_022870449.1; XP_022870448.1	protein NRT1/ PTR FAMILY 6.4 isoform X2; protein NRT1/ PTR FAMILY 6.4 isoform X1	AT3G21670
111390209	ChrUn	-	LOC111390209	protein_coding	NW_019264985.1:305130-306216	16.812	3.55291	-2.24242	5e-05	0.000601276	Down	XP_022870983.1	LOB domain-containing protein 37-like	NA
111390241	ChrUn	+	LOC111390241	protein_coding	NW_019264996.1:167224-167919	3.00805	256.011	6.41123	5e-05	0.000601276	Up	XP_022871022.1	non-specific lipid-transfer protein 2P-like	NA
111390243	ChrUn	+	LOC111390243	protein_coding	NW_019264996.1:202851-203446	10.316	616.185	5.90041	5e-05	0.000601276	Up	XP_022871024.1	non-specific lipid-transfer protein 2-like	NA
111390253	ChrUn	-	LOC111390253	pseudogene	NW_019265017.1:281426-284316	37.1331	1.84671	-4.32968	5e-05	0.000601276	Down	NA	NA	NA
111390256	ChrUn	-	LOC111390256	protein_coding	NW_019265017.1:326597-328977	276.967	18.6542	-3.89214	5e-05	0.000601276	Down	XP_022871036.1	beta-amylase 3, chloroplastic-like	AT4G17090
111390361	ChrUn	+	LOC111390361	protein_coding	NW_019265131.1:261794-274347	5.931	25.4605	2.10191	5e-05	0.000601276	Up	XP_022871158.1	probable leucine-rich repeat receptor-like protein kinase At1g35710	NA
111390440	ChrUn	+	LOC111390440	protein_coding	NW_019265206.1:17843-21489	1.34803	8.93039	2.72787	5e-05	0.000601276	Up	XP_022871260.1	LEAF RUST 10 DISEASE-RESISTANCE LOCUS RECEPTOR-LIKE PROTEIN KINASE-like 2.4	NA
111390441	ChrUn	+	LOC111390441	protein_coding	NW_019265206.1:153122-155755	1.51056	7.58801	2.32864	5e-05	0.000601276	Up	XP_022871262.1	LEAF RUST 10 DISEASE-RESISTANCE LOCUS RECEPTOR-LIKE PROTEIN KINASE-like 2.5	NA
111390480	ChrUn	+	LOC111390480	protein_coding	NW_019265217.1:36915-38046	43.0138	2.47021	-4.1221	5e-05	0.000601276	Down	XP_022871296.1	transcription factor MYB8-like	AT3G13540
111390783	ChrUn	-	LOC111390783	protein_coding	NW_019265559.1:294315-296432	489.582	108.763	-2.17036	5e-05	0.000601276	Down	XP_022871659.1; XP_022871658.1	remorin-like isoform X2; remorin-like isoform X1	AT5G23750
111390810	ChrUn	-	LOC111390810	protein_coding	NW_019265559.1:324896-325834	1.03803	6.70702	2.69182	0.00065	0.0053508	Up	XP_022871694.1; XP_022871693.1; XP_022871696.1	heavy metal-associated isoprenylated plant protein 39 isoform X2; heavy metal-associated isoprenylated plant protein 39 isoform X1; heavy metal-associated isoprenylated plant protein 39 isoform X3	AT5G23760
111390994	ChrUn	-	LOC111390994	protein_coding	NW_019265779.1:208-903	13.9808	270.325	4.27318	5e-05	0.000601276	Up	XP_022871897.1	uncharacterized protein LOC111390994	NA
111391214	ChrUn	+	LOC111391214	protein_coding	NW_019266055.1:52874-127040	2.44772	15.5409	2.66656	5e-05	0.000601276	Up	XP_022872148.1; XP_022872147.1; XP_022872150.1; XP_022872146.1; XP_022872145.1; XP_022872149.1	lysine histidine transporter 1-like isoform X4; lysine histidine transporter 1-like isoform X3; lysine histidine transporter 1-like isoform X6; lysine histidine transporter 1-like isoform X2; lysine histidine transporter 1-like isoform X1; lysine histidine transporter 1-like isoform X5	AT5G40780
111391262	Chr3	-	LOC111391262	protein_coding	NC_036239.1:2044407-2045077	2.65338	11.2165	2.07972	0.0001	0.00110958	Up	XP_022872206.1	classical arabinogalactan protein 9-like	NA
111391402	ChrUn	-	LOC111391402	protein_coding	NW_019266317.1:279944-283987	82.0307	8.23701	-3.31597	5e-05	0.000601276	Down	XP_022872384.1	protein NRT1/ PTR FAMILY 5.1-like	AT2G40460
111391421	ChrUn	-	LOC111391421	protein_coding	NW_019266348.1:83092-84420	8.70818	47.2655	2.44035	5e-05	0.000601276	Up	XP_022872404.1	auxin-induced protein 22D-like	AT5G43700
111391510	ChrUn	+	LOC111391510	protein_coding	NW_019266413.1:266698-269180	2.61331	16.2081	2.63276	5e-05	0.000601276	Up	XP_022872511.1	F-box/LRR-repeat MAX2 homolog A-like	NA
111391635	ChrUn	+	LOC111391635	protein_coding	NW_019266538.1:388242-392015	1.53926	6.77165	2.13727	5e-05	0.000601276	Up	XP_022872657.1	long-chain-alcohol oxidase FAO1-like	AT3G23410
111391650	ChrUn	-	LOC111391650	protein_coding	NW_019266538.1:335562-338969	1.47816	8.89192	2.58869	5e-05	0.000601276	Up	XP_022872667.1	long-chain-alcohol oxidase FAO1	AT3G23410
111391760	ChrUn	+	LOC111391760	protein_coding	NW_019266740.1:714288-718795	2.56271	19.2229	2.90708	5e-05	0.000601276	Up	XP_022872775.1	short-chain dehydrogenase TIC 32, chloroplastic-like	AT5G02540
111391810	ChrUn	-	LOC111391810	protein_coding	NW_019266766.1:19949-22812	2.31188	45.4925	4.29849	5e-05	0.000601276	Up	XP_022872840.1; XP_022872841.1	rust resistance kinase Lr10-like; rust resistance kinase Lr10-like	NA
111391826	ChrUn	-	LOC111391826	protein_coding	NW_019266865.1:140063-142438	25.0283	5.41739	-2.20789	5e-05	0.000601276	Down	XP_022872860.1	beta-carotene hydroxylase 2, chloroplastic-like	AT4G25700
111391839	ChrUn	+	LOC111391839	protein_coding	NW_019266865.1:206179-207478	1.15803	6.99541	2.59473	5e-05	0.000601276	Up	XP_022872881.1	acidic endochitinase-like	NA
111392014	ChrUn	-	LOC111392014	protein_coding	NW_019267155.1:524056-526652	14.9942	2.42853	-2.62625	5e-05	0.000601276	Down	XP_022873069.1	probable aquaporin PIP-type pTOM75	AT4G00430
111392316	ChrUn	-	LOC111392316	protein_coding	NW_019267682.1:64079-65898	108.645	26.5679	-2.03187	5e-05	0.000601276	Down	XP_022873396.1	inactive beta-amylase 9-like	AT5G18670
111392320	ChrUn	-	LOC111392320	protein_coding	NW_019267682.1:129533-132024	17.9969	126.431	2.81253	5e-05	0.000601276	Up	XP_022873401.1	CASP-like protein 1	NA
111392399	ChrUn	-	LOC111392399	protein_coding	NW_019267756.1:122621-123268	4.87278	20.4762	2.07113	5e-05	0.000601276	Up	XP_022873508.1	dirigent protein 5-like	AT1G64160
111392602	ChrUn	-	LOC111392602	protein_coding	NW_019267915.1:199869-201810	1.46421	14.6152	3.31927	5e-05	0.000601276	Up	XP_022873726.1	UDP-glycosyltransferase 92A1-like	NA
111392812	ChrUn	+	LOC111392812	protein_coding	NW_019268308.1:615551-619518	8.21331	69.3128	3.07709	5e-05	0.000601276	Up	XP_022873973.1	protein DOWNY MILDEW RESISTANCE 6-like	AT5G24530
111392823	ChrUn	-	LOC111392823	pseudogene	NW_019268357.1:371-3678	3.08496	13.9181	2.17364	5e-05	0.000601276	Up	NA	NA	NA
111392890	ChrUn	+	LOC111392890	protein_coding	NW_019268453.1:83502-84640	4.88362	34.9926	2.84103	5e-05	0.000601276	Up	XP_022874067.1	non-classical arabinogalactan protein 31-like	NA
111392938	ChrUn	+	LOC111392938	protein_coding	NW_019268496.1:19534-21574	9.84218	87.1777	3.14691	5e-05	0.000601276	Up	XP_022874117.1	probable WRKY transcription factor 70	NA
111393217	Chr1	-	LOC111393217	protein_coding	NC_036237.1:9443728-9449911	351.66	21.757	-4.01463	5e-05	0.000601276	Down	XP_022874421.1	oxalate--CoA ligase-like	AT3G48990
111393286	Chr4	-	LOC111393286	protein_coding	NC_036240.1:2922339-2923723	1.99785	8.16344	2.03073	5e-05	0.000601276	Up	XP_022874514.1	cytochrome P450 81F3-like	AT1G66540
111393438	Chr4	+	LOC111393438	protein_coding	NC_036240.1:6860061-6863564	879.487	188.935	-2.21877	5e-05	0.000601276	Down	XP_022874740.1	stem-specific protein TSJT1-like	AT5G19140
111393512	Chr4	-	LOC111393512	protein_coding	NC_036240.1:8483142-8484427	25.5366	196.086	2.94085	5e-05	0.000601276	Up	XP_022874844.1	endochitinase EP3-like	AT3G54420
111393561	Chr4	+	LOC111393561	protein_coding	NC_036240.1:9413218-9416495	14.8721	104.198	2.80864	5e-05	0.000601276	Up	XP_022874919.1	MLO-like protein 1	AT4G02600
111393661	Chr4	-	LOC111393661	protein_coding	NC_036240.1:12484803-12486957	113.105	14.7773	-2.93621	5e-05	0.000601276	Down	XP_022875083.1	vicilin-like seed storage protein At2g28490	NA
111393665	Chr4	-	LOC111393665	protein_coding	NC_036240.1:12579288-12580754	4.45546	22.1706	2.315	5e-05	0.000601276	Up	XP_022875086.1	LOB domain-containing protein 1-like	AT1G07900
111393775	Chr4	-	LOC111393775	protein_coding	NC_036240.1:15255883-15257965	1.84998	7.93614	2.10093	5e-05	0.000601276	Up	XP_022875240.1	protein DETOXIFICATION 48-like	AT1G58340
111393829	Chr4	-	LOC111393829	protein_coding	NC_036240.1:16802688-16810897	1.4547	14.5823	3.32543	5e-05	0.000601276	Up	XP_022875315.1	probable LRR receptor-like serine/threonine-protein kinase At3g47570	NA
111393867	Chr4	-	LOC111393867	lncRNA	NC_036240.1:17673955-17674615	9.16017	54.2496	2.56617	5e-05	0.000601276	Up	NA	NA	NA
111393888	Chr4	-	LOC111393888	protein_coding	NC_036240.1:18497104-18498155	1.89504	13.9553	2.88051	5e-05	0.000601276	Up	XP_022875425.1	deoxyuridine 5\\'-triphosphate nucleotidohydrolase-like	AT3G46940
111393930	Chr4	-	LOC111393930	protein_coding	NC_036240.1:19401411-19405968	66.1328	15.6552	-2.07872	5e-05	0.000601276	Down	XP_022875484.1	beta-amylase 3, chloroplastic	AT4G17090
111393959	Chr4	-	LOC111393959	protein_coding	NC_036240.1:20086498-20087163	4.08091	41.2948	3.339	5e-05	0.000601276	Up	XP_022875520.1	probable histone H2B.1	AT3G45980
111393963	Chr4	+	LOC111393963	protein_coding	NC_036240.1:20127436-20128020	106.048	12.0296	-3.14005	5e-05	0.000601276	Down	XP_022875523.1	aquaporin TIP1-1-like	AT2G36830
111394072	Chr4	-	LOC111394072	protein_coding	NC_036240.1:10362581-10363461	1.14456	6.31385	2.46373	0.00025	0.00242195	Up	XP_022875619.1	flowering-promoting factor 1-like protein 3	AT5G24860
111394361	Chr5	+	LOC111394361	protein_coding	NC_036241.1:1169360-1172394	1.49545	10.4646	2.80686	5e-05	0.000601276	Up	XP_022875900.1	amino acid permease 3-like	AT5G09220
111394416	Chr5	-	LOC111394416	protein_coding	NC_036241.1:2816930-2821103	2.77453	45.7003	4.04189	5e-05	0.000601276	Up	XP_022875994.1; XP_022875995.1; XP_022875996.1; XP_022875998.1; XP_022875999.1	UPF0481 protein At3g47200-like; UPF0481 protein At3g47200-like; UPF0481 protein At3g47200-like; UPF0481 protein At3g47200-like; UPF0481 protein At3g47200-like	NA
111394471	Chr1	+	LOC111394471	protein_coding	NC_036237.1:22300012-22300755	12.5907	60.062	2.25409	5e-05	0.000601276	Up	XP_022876106.1	uncharacterized protein LOC111394471	NA
111394500	Chr5	-	LOC111394500	protein_coding	NC_036241.1:6587462-6588188	380.232	44.6612	-3.08979	5e-05	0.000601276	Down	XP_022876124.1	uncharacterized protein LOC111394500	NA
111394514	Chr5	-	LOC111394514	protein_coding	NC_036241.1:7115132-7115826	3.46303	25.7227	2.89294	5e-05	0.000601276	Up	XP_022876141.1	classical arabinogalactan protein 5-like	NA
111394595	Chr5	-	LOC111394595	protein_coding	NC_036241.1:10222958-10229189	105.252	9.90332	-3.40978	5e-05	0.000601276	Down	XP_022876262.1; XP_022876263.1	transcription factor RADIALIS-like isoform X1; protein RADIALIS-like 1 isoform X2	AT4G39250
111394651	Chr5	-	LOC111394651	protein_coding	NC_036241.1:11694386-11695264	2.06269	12.8129	2.63499	5e-05	0.000601276	Up	XP_022876337.1	uncharacterized protein LOC111394651	AT3G19660
111395024	Chr6	+	LOC111395024	protein_coding	NC_036242.1:4089204-4091948	7.4391	1.32795	-2.48593	5e-05	0.000601276	Down	XP_022876817.1	beta-caryophyllene synthase-like	NA
111395242	Chr1	-	LOC111395242	protein_coding	NC_036237.1:24991676-24992160	2.77269	44.678	4.01021	5e-05	0.000601276	Up	XP_022877016.1	histone H4	AT5G59970
111395564	Chr6	+	LOC111395564	protein_coding	NC_036242.1:4179586-4206470	5.13509	22.8586	2.15428	5e-05	0.000601276	Up	XP_022877367.1; XP_022877369.1	pathogen-related protein-like; pathogen-related protein-like	AT1G78780
111395713	Chr6	-	LOC111395713	pseudogene	NC_036242.1:8148302-8248360	1.74477	7.51768	2.10726	5e-05	0.000601276	Up	NA	NA	NA
111395740	Chr6	-	LOC111395740	protein_coding	NC_036242.1:9009811-9011767	1.73402	8.51489	2.29587	5e-05	0.000601276	Up	XP_022877642.1	uncharacterized protein LOC111395740	NA
111395945	Chr6	+	LOC111395945	protein_coding	NC_036242.1:14327487-14329902	1.21773	7.89986	2.69763	5e-05	0.000601276	Up	XP_022877947.1; XP_022877948.1	probable WRKY transcription factor 31 isoform X1; WRKY transcription factor 6-like isoform X2	NA
111395949	Chr6	-	LOC111395949	protein_coding	NC_036242.1:14402533-14405368	170.627	32.5055	-2.39209	5e-05	0.000601276	Down	XP_022877951.1; XP_022877950.1	5\\'-adenylylsulfate reductase 3, chloroplastic-like isoform X2; 5\\'-adenylylsulfate reductase 3, chloroplastic-like isoform X1	AT4G21990
111395951	Chr1	+	LOC111395951	protein_coding	NC_036237.1:26910383-26910957	70.5769	2.26149	-4.96385	5e-05	0.000601276	Down	XP_022877987.1	uncharacterized protein LOC111395951	AT2G37870
111396110	Chr6	-	LOC111396110	protein_coding	NC_036242.1:20019627-20023134	1.2235	27.3441	4.48215	5e-05	0.000601276	Up	XP_022878169.1	receptor-like protein 12	NA
111396226	Chr6	-	LOC111396226	protein_coding	NC_036242.1:24449086-24453252	11.6462	53.0939	2.18868	5e-05	0.000601276	Up	XP_022878360.1; XP_022878361.1	probable 6-phosphogluconolactonase 2; probable 6-phosphogluconolactonase 2	AT1G13700
111396247	Chr6	+	LOC111396247	protein_coding	NC_036242.1:25047357-25049614	6.93766	30.2519	2.1245	5e-05	0.000601276	Up	XP_022878385.1	uncharacterized protein LOC111396247	NA
111396337	Chr6	-	LOC111396337	protein_coding	NC_036242.1:28220331-28221127	1.49365	14.4733	3.27647	5e-05	0.000601276	Up	XP_022878514.1	leucine-rich repeat extensin-like protein 3	NA
111396587	Chr7	-	LOC111396587	lncRNA	NC_036243.1:163512-164454	20.2023	92.8565	2.20048	5e-05	0.000601276	Up	NA	NA	NA
111396642	Chr7	-	LOC111396642	protein_coding	NC_036243.1:1342546-1345155	6.70609	28.9417	2.1096	5e-05	0.000601276	Up	XP_022878844.1	auxin-induced protein PCNT115-like	AT1G60690
111396656	Chr7	-	LOC111396656	protein_coding	NC_036243.1:1702346-1704249	5.64658	54.457	3.26967	5e-05	0.000601276	Up	XP_022878866.1	UDP-glucuronate 4-epimerase 6-like	AT3G23820
111396744	Chr7	+	LOC111396744	protein_coding	NC_036243.1:4719665-4725760	1.23494	7.78618	2.65648	5e-05	0.000601276	Up	XP_022879008.1	pyrophosphate--fructose 6-phosphate 1-phosphotransferase subunit alpha	AT1G20950
111396787	Chr7	-	LOC111396787	protein_coding	NC_036243.1:5735416-5736041	1.19986	26.0418	4.43989	5e-05	0.000601276	Up	XP_022879070.1	histone H3.2	AT5G65360
111396930	Chr7	+	LOC111396930	protein_coding	NC_036243.1:9779083-9782441	1.04572	4.73702	2.17949	5e-05	0.000601276	Up	XP_022879314.1	protein KINESIN LIGHT CHAIN-RELATED 2-like	AT3G27960
111397127	Chr7	-	LOC111397127	protein_coding	NC_036243.1:15033605-15061076	2.7746	15.9367	2.52201	5e-05	0.000601276	Up	XP_022879644.1; XP_022879646.1; XP_022879649.1; XP_022879645.1; XP_022879642.1; XP_022879648.1; XP_022879647.1	probable LRR receptor-like serine/threonine-protein kinase At1g07650 isoform X2; probable leucine-rich repeat receptor-like serine/threonine-protein kinase At3g14840 isoform X4; probable leucine-rich repeat receptor-like serine/threonine-protein kinase At3g14840 isoform X7; probable LRR receptor-like serine/threonine-protein kinase At1g07650 isoform X3; probable LRR receptor-like serine/threonine…	AT1G53430
111397280	Chr7	+	LOC111397280	protein_coding	NC_036243.1:18909641-18916567	40.3978	8.65355	-2.22291	5e-05	0.000601276	Down	XP_022879888.1	bZIP transcription factor 46-like	NA
111397378	Chr7	-	LOC111397378	protein_coding	NC_036243.1:20751682-20753630	3.86865	18.4439	2.25324	5e-05	0.000601276	Up	XP_022880043.1	thaumatin-like protein 1b	AT1G20030
111397379	Chr7	-	LOC111397379	protein_coding	NC_036243.1:20787399-20788104	3.12878	18.8947	2.59431	5e-05	0.000601276	Up	XP_022880044.1	chaperone protein dnaJ 11, chloroplastic-like	NA
111397673	Chr7	+	LOC111397673	protein_coding	NC_036243.1:10072830-10073954	1.02812	4.19328	2.02808	0.00035	0.00321304	Up	XP_022880443.1	metalloendoproteinase 2-MMP-like	NA
111397882	Chr7	-	LOC111397882	protein_coding	NC_036243.1:10759614-10762385	36.5726	4.04254	-3.17743	5e-05	0.000601276	Down	XP_022880617.1	UDP-glycosyltransferase 83A1-like, partial	NA
111397933	Chr7	-	LOC111397933	protein_coding	NC_036243.1:13807631-13808237	2.53523	10.2967	2.02199	0.00035	0.00321304	Up	XP_022880664.1	probable calcium-binding protein CML45	NA
111397953	Chr7	-	LOC111397953	pseudogene	NC_036243.1:15093017-15096247	1.33428	7.64341	2.51816	5e-05	0.000601276	Up	NA	NA	NA
111398200	Chr8	-	LOC111398200	protein_coding	NC_036244.1:4825219-4830415	2.06978	14.3837	2.79688	5e-05	0.000601276	Up	XP_022880903.1	UDP-glycosyltransferase 73B5-like	NA
111398498	Chr8	+	LOC111398498	protein_coding	NC_036244.1:2074207-2076742	14.43	72.9634	2.33811	5e-05	0.000601276	Up	XP_022881197.1; XP_022881198.1; XP_022881199.1	cytochrome P450 86A22-like; cytochrome P450 86A22-like; cytochrome P450 86A22-like	AT2G45970
111398522	Chr8	+	LOC111398522	protein_coding	NC_036244.1:2955317-2956382	164.897	40.2126	-2.03585	5e-05	0.000601276	Down	XP_022881229.1	protein P21-like	NA
111398525	Chr8	+	LOC111398525	pseudogene	NC_036244.1:3038955-3039861	4.97825	32.2158	2.69406	5e-05	0.000601276	Up	NA	NA	NA
111398529	Chr8	+	LOC111398529	protein_coding	NC_036244.1:3096197-3098307	1.89123	8.45307	2.16015	0.00015	0.00157113	Up	XP_022881238.1	elicitor-responsive protein 3-like	AT1G63220
111398554	Chr8	-	LOC111398554	protein_coding	NC_036244.1:3775292-3781924	4.22693	18.39	2.12124	5e-05	0.000601276	Up	XP_022881282.1; XP_022881281.1	heavy metal-associated isoprenylated plant protein 39-like isoform X2; heavy metal-associated isoprenylated plant protein 39-like isoform X1	NA
111398744	Chr8	-	LOC111398744	protein_coding	NC_036244.1:8775144-8781051	1.48218	12.3781	3.062	5e-05	0.000601276	Up	XP_022881578.1; XP_022881577.1	LRR receptor-like serine/threonine-protein kinase FLS2 isoform X2; LRR receptor-like serine/threonine-protein kinase GSO2 isoform X1	NA
111398745	Chr8	-	LOC111398745	protein_coding	NC_036244.1:8876087-8878670	1.01276	6.29758	2.63651	5e-05	0.000601276	Up	XP_022881580.1; XP_022881579.1	ankyrin repeat-containing protein ITN1-like isoform X2; ankyrin repeat-containing protein ITN1-like isoform X1	NA
111398749	Chr8	-	LOC111398749	protein_coding	NC_036244.1:9429510-9430577	2.47371	14.7924	2.58011	5e-05	0.000601276	Up	XP_022881590.1	osmotin-like protein	AT2G28790
111398854	Chr8	+	LOC111398854	protein_coding	NC_036244.1:13371918-13376271	17.768	4.40852	-2.01091	5e-05	0.000601276	Down	XP_022881751.1; XP_022881752.1	U-box domain-containing protein 6-like isoform X1; U-box domain-containing protein 6-like isoform X2	AT1G24330
111399011	Chr8	-	LOC111399011	protein_coding	NC_036244.1:17060607-17062026	1.91519	37.7278	4.30007	5e-05	0.000601276	Up	XP_022881974.1	aspartic proteinase CDR1-like	NA
111399060	Chr8	+	LOC111399060	protein_coding	NC_036244.1:18281110-18283530	1.14714	4.5987	2.00318	5e-05	0.000601276	Up	XP_022882042.1	probable inactive receptor kinase RLK902	NA
111399064	Chr8	-	LOC111399064	protein_coding	NC_036244.1:18351062-18352554	5.1069	58.1261	3.50867	5e-05	0.000601276	Up	XP_022882053.1	protein PLANT CADMIUM RESISTANCE 2-like	NA
111399118	Chr8	+	LOC111399118	protein_coding	NC_036244.1:19523452-19539803	1.1234	4.68528	2.06026	5e-05	0.000601276	Up	XP_022882125.1; XP_022882127.1	probable RNA-dependent RNA polymerase 1; probable RNA-dependent RNA polymerase 1	AT1G14790
111399186	Chr8	+	LOC111399186	pseudogene	NC_036244.1:697930-699069	9.16699	100.667	3.45699	5e-05	0.000601276	Up	NA	NA	NA
111399280	Chr8	-	LOC111399280	protein_coding	NC_036244.1:17361877-17362294	7.79895	46.7777	2.58447	5e-05	0.000601276	Up	XP_022882308.1	uncharacterized protein LOC111399280	AT1G13245
111399395	Chr1	-	LOC111399395	protein_coding	NC_036237.1:27318205-27320726	4.72402	22.1138	2.22686	5e-05	0.000601276	Up	XP_022882448.1	uncharacterized protein LOC111399395	NA
111399429	Chr9	+	LOC111399429	lncRNA	NC_036245.1:3194590-3202741	1.34957	6.09746	2.17571	5e-05	0.000601276	Up	NA	NA	NA
111399443	Chr9	-	LOC111399443	protein_coding	NC_036245.1:3579250-3582299	3.14905	17.2014	2.44953	5e-05	0.000601276	Up	XP_022882516.1; XP_022882517.1; XP_022882518.1	uncharacterized protein LOC111399443 isoform X1; uncharacterized protein LOC111399443 isoform X1; uncharacterized protein LOC111399443 isoform X2	NA
111399445	Chr9	-	LOC111399445	protein_coding	NC_036245.1:3637839-3645633	12.8645	62.3459	2.2769	5e-05	0.000601276	Up	XP_022882523.1; XP_022882521.1; XP_022882522.1; XP_022882519.1	receptor kinase-like protein Xa21 isoform X4; probable LRR receptor-like serine/threonine-protein kinase At3g47570 isoform X2; probable LRR receptor-like serine/threonine-protein kinase At3g47570 isoform X3; receptor kinase-like protein Xa21 isoform X1	NA
111399549	Chr9	+	LOC111399549	protein_coding	NC_036245.1:8105377-8109465	46.4723	6.55388	-2.82595	5e-05	0.000601276	Down	XP_022882701.1	N-acylneuraminate-9-phosphatase-like	AT2G41250
111399817	Chr9	+	LOC111399817	protein_coding	NC_036245.1:2625853-2630522	3.11797	15.4057	2.30478	5e-05	0.000601276	Up	XP_022883078.1	NADP-dependent malic enzyme-like	AT5G25880
111399826	Chr9	-	LOC111399826	protein_coding	NC_036245.1:3490985-3494758	1.49902	25.6433	4.0965	0.00175	0.0119569	Up	XP_022883087.1	MDIS1-interacting receptor like kinase 2-like	AT4G08850
111399829	Chr9	-	LOC111399829	protein_coding	NC_036245.1:3582350-3585227	3.4311	15.3651	2.16292	5e-05	0.000601276	Up	XP_022883090.1	MDIS1-interacting receptor like kinase 2-like	NA
111400572	Chr10	+	LOC111400572	protein_coding	NC_036246.1:34396257-34403163	1.55473	6.41368	2.04448	5e-05	0.000601276	Up	XP_022883749.1	beta-galactosidase 3-like	AT4G36360
111400625	Chr1	-	LOC111400625	protein_coding	NC_036237.1:30338096-30341580	46.1366	5.82233	-2.98624	5e-05	0.000601276	Down	XP_022883795.1	glucan endo-1,3-beta-glucosidase 14-like	AT2G27500
111400676	Chr1	+	LOC111400676	protein_coding	NC_036237.1:30525068-30526477	2.13439	9.4947	2.1533	0.0022	0.0143392	Up	XP_022883836.1; XP_022883843.1	stress-response A/B barrel domain-containing protein At5g22580-like; stress-response A/B barrel domain-containing protein At5g22580-like	AT5G22580
111401031	Chr10	-	LOC111401031	protein_coding	NC_036246.1:6625979-6628255	14.47	1.23194	-3.55407	5e-05	0.000601276	Down	XP_022884333.1; XP_022884332.1	transcription factor bHLH18-like isoform X2; transcription factor bHLH18-like isoform X1	NA
111401043	Chr10	+	LOC111401043	protein_coding	NC_036246.1:6795952-6797714	1.46764	7.22726	2.29995	5e-05	0.000601276	Up	XP_022884342.1	3-ketoacyl-CoA synthase 6-like	AT1G68530
111401160	Chr10	-	LOC111401160	protein_coding	NC_036246.1:9126559-9130450	2.59991	13.2104	2.34514	5e-05	0.000601276	Up	XP_022884539.1	phospho-2-dehydro-3-deoxyheptonate aldolase 2, chloroplastic-like	AT4G39980
111401282	Chr10	+	LOC111401282	protein_coding	NC_036246.1:12880235-12884594	12.1741	85.8691	2.81832	5e-05	0.000601276	Up	XP_022884727.1	flavanone 3-dioxygenase-like	AT3G51240
111401347	Chr10	+	LOC111401347	protein_coding	NC_036246.1:14810582-14817335	37.3773	9.22059	-2.01923	5e-05	0.000601276	Down	XP_022884813.1	bZIP transcription factor 46-like	NA
111401514	Chr10	-	LOC111401514	protein_coding	NC_036246.1:22479880-22481381	4.1056	23.7654	2.5332	5e-05	0.000601276	Up	XP_022885052.1	uncharacterized protein LOC111401514	NA
111401515	Chr10	+	LOC111401515	protein_coding	NC_036246.1:22540098-22547088	133.029	10.0056	-3.73286	5e-05	0.000601276	Down	XP_022885053.1; XP_022885054.1; XP_022885055.1	protein LNK3-like isoform X1; protein LNK3-like isoform X2; protein LNK3-like isoform X2	NA
111401542	Chr10	+	LOC111401542	protein_coding	NC_036246.1:22933675-22934401	278.878	23.4639	-3.57112	5e-05	0.000601276	Down	XP_022885095.1	basic form of pathogenesis-related protein 1-like	NA
111401649	Chr10	-	LOC111401649	protein_coding	NC_036246.1:26194565-26195865	3.70869	21.9239	2.56352	5e-05	0.000601276	Up	XP_022885259.1	G-type lectin S-receptor-like serine/threonine-protein kinase At1g11330	NA
111401692	Chr10	-	LOC111401692	protein_coding	NC_036246.1:27456120-27457616	2.44077	14.8603	2.60606	0.0001	0.00110958	Up	XP_022885321.1	gibberellin-regulated protein 14-like	AT5G14920
111401796	Chr10	+	LOC111401796	lncRNA	NC_036246.1:30254649-30258029	1.62265	6.50395	2.00297	0.0001	0.00110958	Up	NA	NA	NA
111401947	Chr10	-	LOC111401947	protein_coding	NC_036246.1:34287257-34288262	172.949	8.73264	-4.30779	5e-05	0.000601276	Down	XP_022885703.1	dehydrin DHN1-like	AT3G50980
111401949	Chr10	-	LOC111401949	protein_coding	NC_036246.1:34300193-34301136	852.17	48.8998	-4.12324	5e-05	0.000601276	Down	XP_022885704.1	dehydrin DHN1-like	NA
111401991	Chr10	+	LOC111401991	protein_coding	NC_036246.1:35270243-35272070	18.8106	108.611	2.52955	5e-05	0.000601276	Up	XP_022885763.1	cytochrome P450 81D1-like	NA
111402122	Chr10	-	LOC111402122	protein_coding	NC_036246.1:37805615-37806724	5.57361	24.6731	2.14626	5e-05	0.000601276	Up	XP_022885970.1	uncharacterized protein LOC111402122	AT1G65295
111402190	Chr10	-	LOC111402190	protein_coding	NC_036246.1:39230259-39232043	33.8264	6.91893	-2.28953	5e-05	0.000601276	Down	XP_022886111.1	UDP-glucuronate 4-epimerase 1-like	AT4G30440
111402264	Chr10	+	LOC111402264	protein_coding	NC_036246.1:40597750-40598623	54.8253	443.741	3.0168	5e-05	0.000601276	Up	XP_022886205.1	defensin Ec-AMP-D2-like	AT2G02100
111402385	Chr10	-	LOC111402385	protein_coding	NC_036246.1:43262708-43263934	5.1764	22.0407	2.09015	5e-05	0.000601276	Up	XP_022886397.1	transcription factor JUNGBRUNNEN 1-like	NA
111402401	Chr10	+	LOC111402401	protein_coding	NC_036246.1:43479916-43481330	5.14974	23.3334	2.17982	5e-05	0.000601276	Up	XP_022886444.1	heavy metal-associated isoprenylated plant protein 6-like	AT4G16380
111402864	Chr11	+	LOC111402864	protein_coding	NC_036247.1:188730-190979	2.23907	10.1593	2.18182	5e-05	0.000601276	Up	XP_022886933.1; XP_022886934.1	myb family transcription factor PHL11; myb family transcription factor PHL11	NA
111402874	Chr11	-	LOC111402874	protein_coding	NC_036247.1:324929-343543	1.54931	7.57604	2.28981	0.0006	0.00500723	Up	XP_022886946.1	probable WRKY transcription factor 53	NA
111402962	Chr11	+	LOC111402962	protein_coding	NC_036247.1:2585828-2586899	15.1036	80.9758	2.4226	5e-05	0.000601276	Up	XP_022887061.1	hevamine-A-like	NA
111402973	Chr11	-	LOC111402973	protein_coding	NC_036247.1:2823571-2825354	8.73216	2.06587	-2.07959	5e-05	0.000601276	Down	XP_022887075.1	uncharacterized protein LOC111402973	NA
111403024	Chr11	+	LOC111403024	protein_coding	NC_036247.1:3660104-3662070	1.9782	36.4665	4.20431	5e-05	0.000601276	Up	XP_022887137.1	probable WRKY transcription factor 53	NA
111403253	Chr11	+	LOC111403253	protein_coding	NC_036247.1:8834842-8837673	1.66071	7.78583	2.22905	5e-05	0.000601276	Up	XP_022887454.1	wall-associated receptor kinase 2-like	NA
111403321	Chr11	-	LOC111403321	protein_coding	NC_036247.1:10169258-10171086	1.61942	6.86511	2.0838	0.0002	0.00201483	Up	XP_022887543.1	uncharacterized protein At5g01610-like	AT2G03350
111403335	Chr11	+	LOC111403335	protein_coding	NC_036247.1:10382589-10384850	1.49204	10.9972	2.88178	5e-05	0.000601276	Up	XP_022887560.1	expansin-A15-like	AT2G03090
111403367	Chr1	+	LOC111403367	protein_coding	NC_036237.1:444261-446835	3.32421	20.681	2.63722	5e-05	0.000601276	Up	XP_022887658.1	pectinesterase-like	AT3G14310
111403425	Chr11	+	LOC111403425	protein_coding	NC_036247.1:12784395-12786352	1.57018	6.80713	2.11612	0.0001	0.00110958	Up	XP_022887694.1	ubiquitin-conjugating enzyme E2 19-like	AT3G20060
111403817	Chr11	-	LOC111403817	protein_coding	NC_036247.1:23736365-23738908	2.20686	40.3235	4.19155	5e-05	0.000601276	Up	XP_022888209.1	pectinesterase/pectinesterase inhibitor PPE8B-like	AT4G33220
111403872	Chr11	-	LOC111403872	protein_coding	NC_036247.1:25947207-25949462	2.61498	13.1112	2.32593	5e-05	0.000601276	Up	XP_022888274.1	heat stress transcription factor B-3-like	NA
111403906	Chr11	+	LOC111403906	protein_coding	NC_036247.1:27020005-27021992	98.3242	17.3572	-2.50201	5e-05	0.000601276	Down	XP_022888330.1	gibberellin 20 oxidase 1-D-like	AT4G25420
111403959	Chr11	-	LOC111403959	protein_coding	NC_036247.1:28379176-28380300	160.606	36.0747	-2.15447	5e-05	0.000601276	Down	XP_022888421.1	fatty acid desaturase 4, chloroplastic-like	NA
111404023	Chr11	+	LOC111404023	protein_coding	NC_036247.1:30150767-30224329	4.44259	71.1044	4.00047	5e-05	0.000601276	Up	XP_022888504.1; XP_022888505.1	LRR receptor-like serine/threonine-protein kinase ERL2; LRR receptor-like serine/threonine-protein kinase ERL2	NA
111404118	Chr11	-	LOC111404118	protein_coding	NC_036247.1:32872141-32873700	1.76081	7.71362	2.13117	5e-05	0.000601276	Up	XP_022888627.1	uncharacterized FCP1 homology domain-containing protein C1271.03c-like	NA
111404170	Chr11	+	LOC111404170	protein_coding	NC_036247.1:34091108-34093198	2.60135	12.9676	2.31758	5e-05	0.000601276	Up	XP_022888702.1	putative homeobox-leucine zipper protein ATHB-51	NA
111404559	Chr11	-	LOC111404559	protein_coding	NC_036247.1:19297333-19298011	1.08419	4.88043	2.17038	0.00165	0.0113984	Up	XP_022889119.1	calmodulin-binding protein 25-like	NA
111404715	Chr11	+	LOC111404715	protein_coding	NC_036247.1:31317803-31321354	14.3302	2.14564	-2.73958	5e-05	0.000601276	Down	XP_022889250.1	beta-fructofuranosidase, insoluble isoenzyme 1-like	AT2G36190
111404822	Chr11	+	LOC111404822	protein_coding	NC_036247.1:36582731-36584399	5.65226	1.06377	-2.40964	0.0005	0.00431063	Down	XP_022889339.1	uncharacterized protein LOC111404822	AT3G27350
111404865	Chr1	-	LOC111404865	protein_coding	NC_036237.1:15488949-15490074	1.73654	10.0962	2.53952	5e-05	0.000601276	Up	XP_022889369.1	F-box/kelch-repeat protein At1g23390-like	NA
111404958	Chr11	+	LOC111404958	protein_coding	NC_036247.1:27643327-27643997	454.379	54.1228	-3.06959	5e-05	0.000601276	Down	XP_022889446.1; XP_022889447.1	uncharacterized protein LOC111404958 isoform X1; uncharacterized protein LOC111404958 isoform X2	NA
111405146	Chr1	-	LOC111405146	protein_coding	NC_036237.1:17066320-17066773	2.65948	14.6306	2.45977	0.00015	0.00157113	Up	XP_022889676.1	RING-H2 finger protein ATL30-like	NA
111405245	Chr12	-	LOC111405245	protein_coding	NC_036248.1:3655828-3656385	72.5217	310.535	2.09827	5e-05	0.000601276	Up	XP_022889815.1	non-specific lipid-transfer protein 2-like	NA
111405278	Chr12	+	LOC111405278	protein_coding	NC_036248.1:4408602-4409678	5.77416	35.5625	2.62267	5e-05	0.000601276	Up	XP_022889850.1	gibberellin-regulated protein 14-like	AT5G14920
111405314	Chr12	+	LOC111405314	protein_coding	NC_036248.1:5027116-5029210	5.11414	122.346	4.58033	5e-05	0.000601276	Up	XP_022889908.1	GDSL esterase/lipase At3g48460-like	NA
111405412	Chr12	-	LOC111405412	protein_coding	NC_036248.1:6969257-6971183	7.11887	35.1519	2.30388	5e-05	0.000601276	Up	XP_022890045.1	GEM-like protein 6	AT5G23350
111405422	Chr12	+	LOC111405422	protein_coding	NC_036248.1:7092413-7096480	2.72309	25.3661	3.21959	5e-05	0.000601276	Up	XP_022890054.1	protein FLOWERING LOCUS T-like	AT1G65480
111405475	Chr12	-	LOC111405475	protein_coding	NC_036248.1:8019990-8026628	2.86173	20.9939	2.87501	5e-05	0.000601276	Up	XP_022890142.1	probable methyltransferase PMT11	AT2G39750
111405497	Chr12	-	LOC111405497	protein_coding	NC_036248.1:8365420-8371058	1.39249	6.89511	2.30791	5e-05	0.000601276	Up	XP_022890174.1; XP_022890175.1; XP_022890176.1; XP_022890177.1	UDP-glucuronic acid decarboxylase 6-like; UDP-glucuronic acid decarboxylase 6-like; UDP-glucuronic acid decarboxylase 6-like; UDP-glucuronic acid decarboxylase 6-like	AT2G28760
111405611	Chr12	-	LOC111405611	protein_coding	NC_036248.1:11123612-11126438	1.25564	10.1013	3.00806	5e-05	0.000601276	Up	XP_022890338.1; XP_022890339.1	ubiquitin-conjugating enzyme E2 28-like; ubiquitin-conjugating enzyme E2 28-like	AT1G64230
111405615	Chr12	+	LOC111405615	protein_coding	NC_036248.1:11168133-11170129	2.02216	10.8602	2.42508	5e-05	0.000601276	Up	XP_022890343.1	UDP-glycosyltransferase 88B1-like	NA
111405616	Chr12	+	LOC111405616	protein_coding	NC_036248.1:11181284-11183078	1.33991	6.80248	2.34392	5e-05	0.000601276	Up	XP_022890344.1	UDP-glycosyltransferase 88B1-like	NA
111405655	Chr12	+	LOC111405655	protein_coding	NC_036248.1:11969075-11970753	2.44061	20.1694	3.04686	5e-05	0.000601276	Up	XP_022890402.1	protein GPR107-like	AT5G42090
111405730	Chr1	-	LOC111405730	protein_coding	NC_036237.1:20811248-20812334	5.32088	1.31747	-2.01389	0.00065	0.0053508	Down	XP_022890522.1	uncharacterized protein LOC111405730	NA
111405925	Chr12	-	LOC111405925	protein_coding	NC_036248.1:17427509-17428531	3.52946	19.0448	2.43188	0.00025	0.00242195	Up	XP_022890810.1	dCTP pyrophosphatase 1-like	AT3G25400
111406002	Chr12	-	LOC111406002	protein_coding	NC_036248.1:19425765-19426822	8.79906	1.90193	-2.20989	5e-05	0.000601276	Down	XP_022890931.1	steroid 5-alpha-reductase DET2-like	NA
111406170	Chr12	-	LOC111406170	protein_coding	NC_036248.1:24869257-24875922	11.4956	2.65487	-2.11436	5e-05	0.000601276	Down	XP_022891181.1	ninja-family protein AFP3-like	NA
111406218	Chr12	-	LOC111406218	protein_coding	NC_036248.1:26687311-26692112	66.9753	6.41531	-3.38404	5e-05	0.000601276	Down	XP_022891270.1	heparan-alpha-glucosaminide N-acetyltransferase-like	AT5G47900
111406347	Chr12	+	LOC111406347	protein_coding	NC_036248.1:29595238-29601957	4.12704	27.5887	2.7409	5e-05	0.000601276	Up	XP_022891522.1; XP_022891519.1; XP_022891520.1; XP_022891523.1; XP_022891524.1; XP_022891521.1	potassium transporter 6-like isoform X4; potassium transporter 6-like isoform X1; potassium transporter 6-like isoform X2; potassium transporter 6-like isoform X5; potassium transporter 6-like isoform X6; potassium transporter 6-like isoform X3	AT1G70300; AT5G14880
111406792	Chr12	+	LOC111406792	protein_coding	NC_036248.1:22705821-22710275	4.69662	24.3103	2.37187	5e-05	0.000601276	Up	XP_022891934.1	molybdate-anion transporter-like	AT4G27720
111407221	Chr13	+	LOC111407221	protein_coding	NC_036249.1:1697757-1702266	9.36766	39.3884	2.07201	5e-05	0.000601276	Up	XP_022892340.1; XP_022892342.1; XP_022892343.1; XP_022892344.1	aquaporin NIP1-1-like isoform X1; aquaporin NIP1-1-like isoform X1; aquaporin NIP1-1-like isoform X1; aquaporin NIP1-1-like isoform X2	AT4G18910
111407279	Chr13	+	LOC111407279	protein_coding	NC_036249.1:2804175-2811042	4.69059	27.7696	2.56566	5e-05	0.000601276	Up	XP_022892434.1; XP_022892432.1; XP_022892433.1	brassinosteroid LRR receptor kinase-like isoform X2; brassinosteroid LRR receptor kinase-like isoform X1; brassinosteroid LRR receptor kinase-like isoform X1	NA
111407310	Chr13	-	LOC111407310	protein_coding	NC_036249.1:3864663-3868177	10.1248	53.9555	2.41388	5e-05	0.000601276	Up	XP_022892489.1	beta-amyrin 28-oxidase-like	NA
111407328	Chr13	-	LOC111407328	lncRNA	NC_036249.1:4235117-4237751	17.5125	3.6419	-2.26562	5e-05	0.000601276	Down	NA	NA	NA
111407329	Chr13	-	LOC111407329	protein_coding	NC_036249.1:4246139-4247817	10.8233	2.37925	-2.18556	0.00115	0.00851477	Down	XP_022892514.1	two pore calcium channel protein 1A-like	NA
111407485	Chr13	-	LOC111407485	protein_coding	NC_036249.1:8006585-8009031	838.063	206.017	-2.0243	5e-05	0.000601276	Down	XP_022892754.1	haloacid dehalogenase-like hydrolase domain-containing protein Sgpp	AT2G38740
111407501	Chr13	+	LOC111407501	protein_coding	NC_036249.1:8507744-8509135	7.08951	1.3141	-2.43161	0.00025	0.00242195	Down	XP_022892783.1	expansin-like B1	NA
111407711	Chr13	+	LOC111407711	lncRNA	NC_036249.1:15224555-15326138	1.11499	8.84781	2.98829	0.00025	0.00242195	Up	NA	NA	NA
111407718	Chr13	-	LOC111407718	protein_coding	NC_036249.1:15699428-15700133	2.1426	28.1523	3.71581	5e-05	0.000601276	Up	XP_022893127.1	histone H4	AT5G59970
111407746	Chr13	+	LOC111407746	protein_coding	NC_036249.1:17244779-17248301	2.32316	20.5999	3.14848	5e-05	0.000601276	Up	XP_022893175.1; XP_022893176.1	IQ domain-containing protein IQM1-like; IQ domain-containing protein IQM1-like	AT4G33050
111407872	Chr13	+	LOC111407872	protein_coding	NC_036249.1:21830564-21831533	1.48103	18.8975	3.67353	5e-05	0.000601276	Up	XP_022893335.1	ethylene-responsive transcription factor TINY-like	NA
111407932	Chr13	-	LOC111407932	protein_coding	NC_036249.1:23438505-23442037	9.03305	2.1161	-2.0938	5e-05	0.000601276	Down	XP_022893426.1; XP_022893425.1	EIN3-binding F-box protein 1-like isoform X2; EIN3-binding F-box protein 1-like isoform X1	NA
111407941	Chr13	+	LOC111407941	protein_coding	NC_036249.1:23591385-23592933	14.7567	1.87698	-2.97488	5e-05	0.000601276	Down	XP_022893434.1; XP_022893435.1	zinc finger Ran-binding domain-containing protein 2-like isoform X1; zinc finger Ran-binding domain-containing protein 2-like isoform X2	AT2G26695
111408032	Chr13	+	LOC111408032	protein_coding	NC_036249.1:25877926-25878915	24.3573	5.21834	-2.22269	5e-05	0.000601276	Down	XP_022893547.1	abscisic acid receptor PYL4-like	AT2G38310
111408049	Chr13	+	LOC111408049	protein_coding	NC_036249.1:26333916-26335175	1.58088	11.3026	2.83785	5e-05	0.000601276	Up	XP_022893580.1	heavy metal-associated isoprenylated plant protein 6-like	AT4G16380
111408299	Chr13	-	LOC111408299	protein_coding	NC_036249.1:2870681-2871236	2.04516	12.1079	2.56566	0.0002	0.00201483	Up	XP_022893841.1	uncharacterized protein LOC111408299	AT4G20000
111408300	Chr13	-	LOC111408300	protein_coding	NC_036249.1:2875371-2875872	4.05943	21.9621	2.43567	5e-05	0.000601276	Up	XP_022893843.1	VQ motif-containing protein 22-like	AT4G20000
111408407	Chr13	+	LOC111408407	protein_coding	NC_036249.1:8563350-8565800	20.9483	1.0749	-4.28455	5e-05	0.000601276	Down	XP_022893940.1	expansin-like B1	NA
111408462	Chr2	-	LOC111408462	protein_coding	NC_036238.1:1614732-1615806	9.69477	1.92102	-2.33533	5e-05	0.000601276	Down	XP_022893985.1	PLAT domain-containing protein 3-like	AT4G39730
111408680	Chr14	+	LOC111408680	protein_coding	NC_036250.1:614740-620329	98.3029	21.6166	-2.18509	5e-05	0.000601276	Down	XP_022894188.1	phytoene synthase 2, chloroplastic-like	AT5G17230
111408760	Chr14	+	LOC111408760	protein_coding	NC_036250.1:2154779-2155959	1463.01	355.613	-2.04056	5e-05	0.000601276	Down	XP_022894293.1; XP_022894294.1	keratin, type I cytoskeletal 10-like isoform X1; abscisic stress-ripening protein 2-like isoform X2	NA
111408963	Chr2	+	LOC111408963	protein_coding	NC_036238.1:4008202-4009286	6.2888	68.3356	3.44178	5e-05	0.000601276	Up	XP_022894597.1	transcription factor bHLH18-like	NA
111408970	Chr2	-	LOC111408970	protein_coding	NC_036238.1:4079187-4083727	1.43072	12.9981	3.18349	5e-05	0.000601276	Up	XP_022894612.1	transcription factor bHLH18-like	NA
111408978	Chr2	+	LOC111408978	protein_coding	NC_036238.1:4033752-4034941	1.09345	4.4337	2.01963	0.002	0.0132871	Up	XP_022894628.1; XP_022894636.1	uncharacterized protein At5g65660-like isoform X1; uncharacterized protein At5g65660-like isoform X2	NA
111409009	Chr14	+	LOC111409009	protein_coding	NC_036250.1:7848005-7851039	1.61108	9.85775	2.61323	5e-05	0.000601276	Up	XP_022894668.1; XP_022894669.1	protein C2-DOMAIN ABA-RELATED 4-like isoform X1; protein C2-DOMAIN ABA-RELATED 4-like isoform X2	AT3G17980
111409132	Chr14	+	LOC111409132	protein_coding	NC_036250.1:10616014-10618571	3.53737	15.9899	2.17641	5e-05	0.000601276	Up	XP_022894858.1	amino acid permease 3-like	AT1G77380
111409162	Chr14	+	LOC111409162	protein_coding	NC_036250.1:11353115-11355708	1.71625	21.0041	3.61334	5e-05	0.000601276	Up	XP_022894903.1; XP_022894904.1	E3 ubiquitin ligase BIG BROTHER-related-like isoform X1; E3 ubiquitin ligase BIG BROTHER-related-like isoform X2	NA
111409237	Chr14	+	LOC111409237	protein_coding	NC_036250.1:13463964-13466583	23.5038	3.58424	-2.71315	5e-05	0.000601276	Down	XP_022895015.1	glycerophosphodiester phosphodiesterase GDPD1, chloroplastic-like	AT3G02040
111409316	Chr14	+	LOC111409316	protein_coding	NC_036250.1:16006295-16007317	6.21079	1.39136	-2.15828	0.00115	0.00851477	Down	XP_022895119.1; XP_022895120.1	phosphoenolpyruvate/phosphate translocator 1, chloroplastic-like isoform X1; uncharacterized protein LOC111409316 isoform X2	AT3G01550; AT5G33320
111409347	Chr14	+	LOC111409347	protein_coding	NC_036250.1:16975367-16981666	1.10283	25.7264	4.54396	0.00145	0.0102744	Up	XP_022895169.1; XP_022895168.1	transport and Golgi organization 2 homolog isoform X2; transport and Golgi organization 2 homolog isoform X1	NA
111409499	Chr14	+	LOC111409499	protein_coding	NC_036250.1:10673679-10674321	3.48216	15.6319	2.16644	0.0001	0.00110958	Up	XP_022895313.1	G-type lectin S-receptor-like serine/threonine-protein kinase SD1-13, partial	NA
111409501	Chr2	+	LOC111409501	protein_coding	NC_036238.1:5374331-5396895	2.21978	8.99225	2.01827	0.00055	0.00466141	Up	XP_022895318.1	glycosyltransferase 6-like	NA
111410017	Chr15	+	LOC111410017	protein_coding	NC_036251.1:7757064-7758747	1.28854	17.1356	3.73319	5e-05	0.000601276	Up	XP_022895940.1	glucan endo-1,3-beta-glucosidase, acidic-like	NA
111410250	Chr15	-	LOC111410250	protein_coding	NC_036251.1:14586867-14600598	33.3704	5.85914	-2.50981	5e-05	0.000601276	Down	XP_022896283.1; XP_022896282.1	protein ZINC INDUCED FACILITATOR-LIKE 1-like isoform X2; protein ZINC INDUCED FACILITATOR-LIKE 1-like isoform X1	AT5G13750
111410257	Chr15	-	LOC111410257	protein_coding	NC_036251.1:14793071-14793956	3.00992	39.5226	3.71488	5e-05	0.000601276	Up	XP_022896287.1	histone H2A.1-like	AT5G27670
111410265	Chr15	+	LOC111410265	protein_coding	NC_036251.1:15056878-15057845	4.12487	18.1952	2.14114	5e-05	0.000601276	Up	XP_022896306.1	uncharacterized protein LOC111410265	NA
111410321	Chr15	-	LOC111410321	protein_coding	NC_036251.1:17219921-17223778	1.64356	15.3779	3.22597	5e-05	0.000601276	Up	XP_022896355.1; XP_022896356.1	protein O-glucosyltransferase 1-like isoform X1; protein O-glucosyltransferase 1-like isoform X2	NA
111410376	Chr15	+	LOC111410376	protein_coding	NC_036251.1:18980506-19005610	123.444	19.7482	-2.64406	5e-05	0.000601276	Down	XP_022896449.1	desiccation-related protein PCC27-45-like	NA
111410404	Chr15	+	LOC111410404	protein_coding	NC_036251.1:19790672-19791408	1.47122	11.2788	2.93853	5e-05	0.000601276	Up	XP_022896486.1	calcium-binding protein KIC-like	AT2G46600
111410484	Chr15	-	LOC111410484	protein_coding	NC_036251.1:22094662-22096962	1.22295	9.81718	3.00495	5e-05	0.000601276	Up	XP_022896606.1	uncharacterized protein LOC111410484	AT3G08030
111410515	Chr15	+	LOC111410515	protein_coding	NC_036251.1:22799360-22800170	32.3301	4.66336	-2.79343	5e-05	0.000601276	Down	XP_022896657.1	dirigent protein 21-like	NA
111410556	Chr15	-	LOC111410556	protein_coding	NC_036251.1:24265304-24267139	6.23901	33.6519	2.4313	5e-05	0.000601276	Up	XP_022896731.1	protodermal factor 1	NA
111410682	Chr15	-	LOC111410682	protein_coding	NC_036251.1:26475646-26477923	1.29756	6.27482	2.27377	5e-05	0.000601276	Up	XP_022896914.1	L-type lectin-domain containing receptor kinase IX.1-like	NA
111410853	Chr15	+	LOC111410853	protein_coding	NC_036251.1:30384655-30385924	2.28466	9.30896	2.02664	0.0002	0.00201483	Up	XP_022897196.1	homeobox-leucine zipper protein HAT22-like	NA
111410968	Chr15	+	LOC111410968	protein_coding	NC_036251.1:9415727-9416724	8.77906	1.46172	-2.5864	0.00155	0.0108409	Down	XP_022897323.1	protein RADIALIS-like 2	AT2G21650
111410969	Chr15	+	LOC111410969	protein_coding	NC_036251.1:9563067-9564257	35.3162	8.09263	-2.12565	5e-05	0.000601276	Down	XP_022897324.1; XP_022897325.1	protein RADIALIS-like 2 isoform X1; protein RADIALIS-like 2 isoform X2	AT2G21650
111410971	Chr15	+	LOC111410971	protein_coding	NC_036251.1:9592970-9594128	450.182	11.4113	-5.30197	5e-05	0.000601276	Down	XP_022897326.1	protein RADIALIS-like 2	AT2G21650
111410972	Chr15	+	LOC111410972	protein_coding	NC_036251.1:9643743-9644853	118.384	1.61932	-6.19194	5e-05	0.000601276	Down	XP_022897327.1	protein RADIALIS-like 2	AT4G39250
111411605	Chr16	-	LOC111411605	protein_coding	NC_036252.1:818655-822679	1.46418	6.43575	2.13601	0.00015	0.00157113	Up	XP_022897889.1	protein ECERIFERUM 1-like	AT1G02205
111411821	Chr16	+	LOC111411821	protein_coding	NC_036252.1:4718895-4732256	2.13279	8.61812	2.01463	5e-05	0.000601276	Up	XP_022898208.1; XP_022898209.1; XP_022898210.1; XP_022898211.1; XP_022898212.1	protein indeterminate-domain 12-like isoform X1; protein indeterminate-domain 12-like isoform X2; protein indeterminate-domain 12-like isoform X3; protein indeterminate-domain 12-like isoform X4; protein indeterminate-domain 12-like isoform X4	NA
111411964	Chr16	-	LOC111411964	protein_coding	NC_036252.1:7346952-7357233	16.5846	1.86917	-3.14937	0.00565	0.0300792	Down	XP_022898437.1	uncharacterized protein LOC111411964	NA
111412002	Chr16	-	LOC111412002	protein_coding	NC_036252.1:8278860-8283901	1.54425	7.15307	2.21166	5e-05	0.000601276	Up	XP_022898487.1; XP_022898488.1	PI-PLC X domain-containing protein At5g67130-like; PI-PLC X domain-containing protein At5g67130-like	AT3G19310
111412010	Chr16	+	LOC111412010	protein_coding	NC_036252.1:8393815-8397978	3.23941	25.5024	2.97683	5e-05	0.000601276	Up	XP_022898505.1	glucomannan 4-beta-mannosyltransferase 2-like	AT5G22740
111412122	Chr16	-	LOC111412122	protein_coding	NC_036252.1:11903047-11904115	4.69294	27.3296	2.5419	5e-05	0.000601276	Up	XP_022898667.1	NAC domain-containing protein 35	NA
111412163	Chr16	-	LOC111412163	protein_coding	NC_036252.1:13064205-13066530	11.0032	1.05442	-3.3834	5e-05	0.000601276	Down	XP_022898725.1	CBL-interacting protein kinase 5-like	AT5G45820
111412196	Chr16	-	LOC111412196	protein_coding	NC_036252.1:13885056-13887677	1.82311	30.8925	4.08279	5e-05	0.000601276	Up	XP_022898777.1	GDSL esterase/lipase At5g45670-like	AT5G45670
111412261	Chr1	+	LOC111412261	protein_coding	NC_036237.1:2082838-2084464	1.50925	14.2432	3.23837	5e-05	0.000601276	Up	XP_022898916.1	wall-associated receptor kinase-like 1	AT1G16130
111412268	Chr16	+	LOC111412268	protein_coding	NC_036252.1:15950107-15951028	1.3572	6.71747	2.30729	0.00015	0.00157113	Up	XP_022898891.1	NDR1/HIN1-like protein 1	NA
111412275	Chr16	-	LOC111412275	protein_coding	NC_036252.1:16085336-16086593	17.8907	240.397	3.74814	5e-05	0.000601276	Up	XP_022898898.1	secoisolariciresinol dehydrogenase-like	NA
111412276	Chr16	+	LOC111412276	protein_coding	NC_036252.1:16089434-16093892	5.41374	43.2498	2.99799	5e-05	0.000601276	Up	XP_022898899.1; XP_022898900.1; XP_022898901.1	secoisolariciresinol dehydrogenase-like isoform X1; secoisolariciresinol dehydrogenase-like isoform X1; secoisolariciresinol dehydrogenase-like isoform X2	NA
111412278	Chr16	-	LOC111412278	protein_coding	NC_036252.1:16105352-16106606	5.41585	26.7055	2.30188	5e-05	0.000601276	Up	XP_022898904.1	secoisolariciresinol dehydrogenase-like	NA
111412314	Chr16	-	LOC111412314	protein_coding	NC_036252.1:16960578-16968783	19.1082	76.834	2.00756	0.00075	0.00601186	Up	XP_022898959.1	non-specific lipid-transfer protein-like protein At2g13820	NA
111412389	Chr16	-	LOC111412389	protein_coding	NC_036252.1:18872848-18875925	6.10654	31.7905	2.38017	5e-05	0.000601276	Up	XP_022899068.1	UDP-glucuronic acid decarboxylase 2-like	AT3G62830
111412435	Chr16	-	LOC111412435	protein_coding	NC_036252.1:19780047-19781979	1.82621	7.34384	2.00768	0.0011	0.0082159	Up	XP_022899132.1; XP_022899131.1	cysteine-rich and transmembrane domain-containing protein WIH1-like isoform X2; cysteine-rich and transmembrane domain-containing protein WIH2-like isoform X1	NA
111412477	Chr16	+	LOC111412477	protein_coding	NC_036252.1:20961153-20961820	6.1921	27.1178	2.13074	5e-05	0.000601276	Up	XP_022899181.1	histone H3.2	AT5G65360
111412622	Chr16	+	LOC111412622	protein_coding	NC_036252.1:11116941-11117655	7.14071	1.39124	-2.3597	0.00045	0.00395769	Down	XP_022899323.1	uncharacterized protein LOC111412622	NA

## Sheet: NBT1_vs_KT1
Gene ID	Chromosome	Strand	Gene	Gene Type	locus	FPKM(NBT1)	FPKM(KT1)	log2(fold_change)	p_value	q_value	Regulation	Protein IDs	Protein Products	TRIRIDs
111365376	Chr17	+	LOC111365376	protein_coding	NC_036253.1:20251315-20256996	62.5039	5.03609	-3.63357	5e-05	0.000601276	Down	XP_022841637.1; XP_022841638.1	putative late blight resistance protein homolog R1B-17 isoform X1; putative late blight resistance protein homolog R1B-17 isoform X2	NA
111365377	Chr17	+	LOC111365377	lncRNA	NC_036253.1:20257213-20259958	282.117	15.0937	-4.22427	5e-05	0.000601276	Down	NA	NA	NA
111365438	Chr17	-	LOC111365438	protein_coding	NC_036253.1:22524743-22526350	19.5141	3.47484	-2.4895	5e-05	0.000601276	Down	XP_022841748.1; XP_022841747.1	homeobox-leucine zipper protein HAT22-like isoform X2; homeobox-leucine zipper protein HAT22-like isoform X1	NA
111365461	Chr17	+	LOC111365461	protein_coding	NC_036253.1:23445669-23450818	49.1596	6.48436	-2.92244	5e-05	0.000601276	Down	XP_022841781.1; XP_022841782.1	putative late blight resistance protein homolog R1A-10; putative late blight resistance protein homolog R1A-10	NA
111365465	Chr17	+	LOC111365465	protein_coding	NC_036253.1:23533131-23538061	40.9107	3.54913	-3.52694	5e-05	0.000601276	Down	XP_022841784.1	putative late blight resistance protein homolog R1A-10	NA
111365466	Chr17	+	LOC111365466	pseudogene	NC_036253.1:23542878-23547075	10.7345	2.25607	-2.25037	5e-05	0.000601276	Down	NA	NA	NA
111365608	Chr2	+	LOC111365608	protein_coding	NC_036238.1:19774818-19777692	1.79261	11.8066	2.71945	5e-05	0.000601276	Up	XP_022841918.1	glycerol-3-phosphate 2-O-acyltransferase 6-like	AT2G38110
111365733	Chr17	+	LOC111365733	protein_coding	NC_036253.1:23365691-23370150	11.1759	1.24684	-3.16404	5e-05	0.000601276	Down	XP_022842039.1	putative late blight resistance protein homolog R1A-10, partial	NA
111366043	Chr17	-	LOC111366043	protein_coding	NC_036253.1:2728666-2730480	12.1733	1.23233	-3.30426	5e-05	0.000601276	Down	XP_022842447.1	syntaxin-121-like	AT3G11820
111366057	Chr17	-	LOC111366057	protein_coding	NC_036253.1:3046954-3049141	10.4579	2.48056	-2.07586	5e-05	0.000601276	Down	XP_022842472.1	CASP-like protein 1	NA
111366197	Chr17	-	LOC111366197	protein_coding	NC_036253.1:6214408-6216764	21.4466	4.25594	-2.3332	5e-05	0.000601276	Down	XP_022842669.1	probable WRKY transcription factor 40	NA
111366309	Chr17	-	LOC111366309	protein_coding	NC_036253.1:11077636-11082986	11.4441	2.00457	-2.51324	5e-05	0.000601276	Down	XP_022842812.1	uncharacterized protein LOC111366309	NA
111366370	Chr2	-	LOC111366370	protein_coding	NC_036238.1:21482885-21485772	43.5844	3.32937	-3.71049	5e-05	0.000601276	Down	XP_022842908.1	glutamine synthetase cytosolic isozyme 1-like	AT5G37600
111366429	Chr18	+	LOC111366429	lncRNA	NC_036254.1:687074-687952	14.7696	2.78981	-2.4044	5e-05	0.000601276	Down	NA	NA	NA
111366745	Chr18	+	LOC111366745	protein_coding	NC_036254.1:12053239-12054070	3.77544	16.4248	2.12116	5e-05	0.000601276	Up	XP_022843211.1	probable acyl-activating enzyme 6	AT5G16340
111366779	Chr2	-	LOC111366779	protein_coding	NC_036238.1:22296884-22301570	31.3621	5.39146	-2.54027	5e-05	0.000601276	Down	XP_022843244.1	linoleate 13S-lipoxygenase 3-1, chloroplastic-like	AT1G17420
111366930	Chr18	+	LOC111366930	protein_coding	NC_036254.1:26313524-26316313	1.25271	7.31674	2.54615	5e-05	0.000601276	Up	XP_022843380.1	uncharacterized protein LOC111366930	NA
111366941	Chr18	-	LOC111366941	protein_coding	NC_036254.1:27023868-27025635	8.29587	1.22703	-2.75722	0.0016	0.0111298	Down	XP_022843389.1	probable calcium-binding protein CML30	NA
111367119	Chr18	+	LOC111367119	protein_coding	NC_036254.1:1907412-1909625	50.7427	10.3973	-2.28699	5e-05	0.000601276	Down	XP_022843614.1	leucine-rich repeat receptor-like serine/threonine/tyrosine-protein kinase SOBIR1	NA
111367382	Chr2	-	LOC111367382	protein_coding	NC_036238.1:23538615-23539206	14.291	70.1363	2.29505	5e-05	0.000601276	Up	XP_022843992.1	monothiol glutaredoxin-S2-like	AT5G18600
111367388	Chr2	-	LOC111367388	protein_coding	NC_036238.1:23522891-23530631	4.67699	24.1155	2.36631	5e-05	0.000601276	Up	XP_022844012.1; XP_022844004.1	monothiol glutaredoxin-S2-like isoform X2; monothiol glutaredoxin-S2-like isoform X1	AT5G18600
111367393	Chr18	-	LOC111367393	protein_coding	NC_036254.1:9019093-9023583	47.7624	9.64237	-2.30842	5e-05	0.000601276	Down	XP_022844006.1; XP_022844007.1; XP_022844008.1; XP_022844009.1; XP_022844010.1; XP_022844011.1	uncharacterized protein LOC111367393; uncharacterized protein LOC111367393; uncharacterized protein LOC111367393; uncharacterized protein LOC111367393; uncharacterized protein LOC111367393; uncharacterized protein LOC111367393	NA
111367398	Chr18	-	LOC111367398	protein_coding	NC_036254.1:9362484-9364646	1.35327	12.617	3.22084	5e-05	0.000601276	Up	XP_022844020.1; XP_022844021.1; XP_022844018.1; XP_022844019.1; XP_022844022.1	uncharacterized protein LOC111367398 isoform X3; uncharacterized protein LOC111367398 isoform X4; uncharacterized protein LOC111367398 isoform X1; uncharacterized protein LOC111367398 isoform X2; uncharacterized protein LOC111367398 isoform X5	NA
111367416	Chr18	+	LOC111367416	protein_coding	NC_036254.1:10013583-10016224	20.204	1.16805	-4.11247	5e-05	0.000601276	Down	XP_022844040.1	putative receptor protein kinase ZmPK1	NA
111367445	Chr18	+	LOC111367445	protein_coding	NC_036254.1:11346928-11349142	47.6217	1.77251	-4.74775	5e-05	0.000601276	Down	XP_022844095.1	rust resistance kinase Lr10-like	NA
111367450	Chr18	+	LOC111367450	pseudogene	NC_036254.1:11436427-11438788	33.7097	2.56675	-3.71515	5e-05	0.000601276	Down	NA	NA	NA
111367461	Chr18	-	LOC111367461	protein_coding	NC_036254.1:11945173-11946306	12.2931	1.87473	-2.71309	5e-05	0.000601276	Down	XP_022844117.1	NDR1/HIN1-like protein 6	NA
111367539	Chr18	-	LOC111367539	protein_coding	NC_036254.1:13851512-13854811	148.498	24.0111	-2.62867	5e-05	0.000601276	Down	XP_022844245.1	ABC transporter G family member 11-like	NA
111367557	Chr18	+	LOC111367557	protein_coding	NC_036254.1:14231740-14233619	1.71088	7.66351	2.16327	5e-05	0.000601276	Up	XP_022844262.1	cysteine-rich repeat secretory protein 60-like	AT5G37660
111367584	Chr18	-	LOC111367584	protein_coding	NC_036254.1:14978145-14979980	11.7601	47.9578	2.02787	5e-05	0.000601276	Up	XP_022844303.1	thaumatin-like protein 1b	AT1G75800
111367619	Chr18	-	LOC111367619	protein_coding	NC_036254.1:16358835-16365737	10.3112	1.78237	-2.53235	5e-05	0.000601276	Down	XP_022844356.1	cytochrome P450 90B1-like	AT3G50660
111367702	Chr18	-	LOC111367702	protein_coding	NC_036254.1:19852522-19855638	1.98605	14.874	2.90482	5e-05	0.000601276	Up	XP_022844476.1; XP_022844477.1	inorganic pyrophosphatase 1-like isoform X1; inorganic pyrophosphatase 1-like isoform X2	AT1G17710; AT1G73010
111367727	Chr18	+	LOC111367727	protein_coding	NC_036254.1:20443475-20444322	3.28912	23.6568	2.84648	5e-05	0.000601276	Up	XP_022844523.1	auxin-responsive protein SAUR32-like	NA
111367778	Chr18	-	LOC111367778	protein_coding	NC_036254.1:21539347-21541102	6.31876	1.41376	-2.16011	5e-05	0.000601276	Down	XP_022844606.1	probable WRKY transcription factor 53	NA
111367857	Chr18	+	LOC111367857	protein_coding	NC_036254.1:23991865-23993804	20.8768	3.88704	-2.42516	5e-05	0.000601276	Down	XP_022844703.1	NAC domain-containing protein 2-like	NA
111367863	Chr18	+	LOC111367863	lncRNA	NC_036254.1:24073239-24075338	7.19992	1.0457	-2.78351	5e-05	0.000601276	Down	NA	NA	NA
111367944	Chr18	-	LOC111367944	lncRNA	NC_036254.1:25579889-25580740	2.11661	10.2863	2.2809	0.00025	0.00242195	Up	NA	NA	NA
111367964	Chr2	+	LOC111367964	protein_coding	NC_036238.1:25193162-25196107	1.53797	9.84467	2.67831	5e-05	0.000601276	Up	XP_022844880.1; XP_022844888.1	L10-interacting MYB domain-containing protein-like; L10-interacting MYB domain-containing protein-like	NA
111368014	Chr18	-	LOC111368014	protein_coding	NC_036254.1:26979539-26983659	59.8278	251.415	2.07118	5e-05	0.000601276	Up	XP_022844944.1	photosystem I reaction center subunit VI, chloroplastic-like	AT1G52230
111368104	Chr18	-	LOC111368104	protein_coding	NC_036254.1:29772272-29777140	1.85613	7.52101	2.01863	5e-05	0.000601276	Up	XP_022845079.1	anthranilate phosphoribosyltransferase, chloroplastic-like	AT5G17990
111368110	Chr2	-	LOC111368110	protein_coding	NC_036238.1:25535982-25544238	1.90774	12.2435	2.68208	5e-05	0.000601276	Up	XP_022845093.1	translation initiation factor IF3-2, chloroplastic-like	NA
111368154	Chr18	-	LOC111368154	protein_coding	NC_036254.1:31178138-31181569	19.7792	2.06868	-3.2572	5e-05	0.000601276	Down	XP_022845156.1	putative receptor-like protein kinase At3g47110	NA
111368244	Chr19	-	LOC111368244	pseudogene	NC_036255.1:5130009-5138190	1.96249	22.5255	3.5208	5e-05	0.000601276	Up	NA	NA	NA
111368470	Chr19	-	LOC111368470	protein_coding	NC_036255.1:1909366-1911101	54.673	4.23254	-3.69123	5e-05	0.000601276	Down	XP_022845483.1	spermidine hydroxycinnamoyl transferase-like	NA
111368499	Chr19	+	LOC111368499	protein_coding	NC_036255.1:2863794-2868498	16.3304	3.72795	-2.13111	5e-05	0.000601276	Down	XP_022845534.1; XP_022845535.1	transcription factor ILR3-like isoform X1; transcription factor ILR3-like isoform X2	NA
111368515	Chr19	-	LOC111368515	protein_coding	NC_036255.1:3171433-3178299	10.1334	2.357	-2.10409	5e-05	0.000601276	Down	XP_022845555.1	ras-related protein Rab11D	AT1G06400
111368547	Chr19	-	LOC111368547	protein_coding	NC_036255.1:3930628-3933096	1.66796	8.69171	2.38155	5e-05	0.000601276	Up	XP_022845614.1	cytochrome P450 716B1-like	NA
111368613	Chr19	+	LOC111368613	protein_coding	NC_036255.1:6128710-6132794	1.20788	5.36589	2.15134	0.0001	0.00110958	Up	XP_022845730.1; XP_022845731.1; XP_022845732.1	protein LOL1-like isoform X1; protein LOL1-like isoform X1; protein LOL1-like isoform X2	AT1G32540
111368623	Chr19	-	LOC111368623	protein_coding	NC_036255.1:6538375-6542169	10.4674	1.03948	-3.33197	5e-05	0.000601276	Down	XP_022845742.1	protein NRT1/ PTR FAMILY 5.2-like	AT5G46050
111368692	Chr19	-	LOC111368692	protein_coding	NC_036255.1:8508872-8513194	46.9875	4.01272	-3.54962	5e-05	0.000601276	Down	XP_022845864.1; XP_022845863.1; XP_022845862.1	cysteine-rich receptor-like protein kinase 10 isoform X3; cysteine-rich receptor-like protein kinase 10 isoform X2; cysteine-rich receptor-like protein kinase 10 isoform X1	NA
111368720	Chr19	+	LOC111368720	protein_coding	NC_036255.1:9049812-9053910	8.16078	1.62379	-2.32934	5e-05	0.000601276	Down	XP_022845901.1	putative receptor-like protein kinase At4g00960	NA
111368793	Chr2	+	LOC111368793	protein_coding	NC_036238.1:26671082-26674907	19.322	2.31374	-3.06195	5e-05	0.000601276	Down	XP_022846012.1	uncharacterized protein LOC111368793	NA
111368822	Chr19	+	LOC111368822	protein_coding	NC_036255.1:10967948-10971654	20.3506	82.0988	2.01229	5e-05	0.000601276	Up	XP_022846054.1	uncharacterized protein LOC111368822	NA
111368866	Chr19	+	LOC111368866	protein_coding	NC_036255.1:12671066-12673916	2.12986	9.02309	2.08286	5e-05	0.000601276	Up	XP_022846114.1	serine carboxypeptidase-like 18	NA
111368883	Chr19	+	LOC111368883	protein_coding	NC_036255.1:13053931-13057730	51.9419	11.3432	-2.19506	5e-05	0.000601276	Down	XP_022846139.1; XP_022846140.1	cold-responsive protein kinase 1-like; cold-responsive protein kinase 1-like	AT1G16670
111368893	Chr19	-	LOC111368893	protein_coding	NC_036255.1:13257574-13260787	6.32624	35.6749	2.49549	5e-05	0.000601276	Up	XP_022846168.1	probable aminotransferase TAT2	AT5G53970
111368964	Chr20	+	LOC111368964	protein_coding	NC_036256.1:3101202-3102673	19.388	1.45563	-3.73545	5e-05	0.000601276	Down	XP_022846225.1	transcription factor MYB36-like	AT2G36890
111369071	Chr20	-	LOC111369071	pseudogene	NC_036256.1:12252180-12257258	8.40733	1.90673	-2.14055	5e-05	0.000601276	Down	NA	NA	NA
111369105	Chr20	+	LOC111369105	protein_coding	NC_036256.1:14763684-14764757	7.50152	1.03694	-2.85485	0.0002	0.00201483	Down	XP_022846355.1	probably inactive leucine-rich repeat receptor-like protein kinase At5g48380	NA
111369147	Chr2	+	LOC111369147	protein_coding	NC_036238.1:27318942-27322775	17.6973	72.5439	2.03532	5e-05	0.000601276	Up	XP_022846396.1	protein NRT1/ PTR FAMILY 3.1-like	NA
111369184	Chr2	+	LOC111369184	protein_coding	NC_036238.1:27448491-27449475	37.9158	7.78185	-2.28461	5e-05	0.000601276	Down	XP_022846430.1	calmodulin-binding protein 25-like	NA
111369356	Chr20	+	LOC111369356	protein_coding	NC_036256.1:1424514-1425165	5.04379	272.431	5.75524	5e-05	0.000601276	Up	XP_022846608.1	defensin-like protein P322	AT2G02100
111369365	Chr2	+	LOC111369365	pseudogene	NC_036238.1:27611715-27615535	30.145	3.87578	-2.95936	5e-05	0.000601276	Down	NA	NA	NA
111369444	Chr20	-	LOC111369444	lncRNA	NC_036256.1:3980570-3984702	5.40695	1.07423	-2.33151	5e-05	0.000601276	Down	NA	NA	NA
111369450	Chr20	-	LOC111369450	protein_coding	NC_036256.1:4111667-4113327	16.937	3.38787	-2.32173	5e-05	0.000601276	Down	XP_022846737.1	uncharacterized protein LOC111369450	NA
111369564	Chr20	-	LOC111369564	protein_coding	NC_036256.1:9254449-9258482	18.7486	1.23335	-3.92613	5e-05	0.000601276	Down	XP_022846902.1	putative late blight resistance protein homolog R1A-3	NA
111369575	Chr20	-	LOC111369575	lncRNA	NC_036256.1:9417442-9425319	8.95252	1.0866	-3.04247	5e-05	0.000601276	Down	NA	NA	NA
111369610	Chr20	+	LOC111369610	protein_coding	NC_036256.1:10896818-10899875	8.62705	1.38432	-2.63969	5e-05	0.000601276	Down	XP_022846961.1	mitogen-activated protein kinase 3	AT3G45640
111369736	Chr20	-	LOC111369736	protein_coding	NC_036256.1:14254557-14256124	15.4863	207.588	3.74466	5e-05	0.000601276	Up	XP_022847139.1	uncharacterized protein LOC111369736	AT4G12970
111369738	Chr20	+	LOC111369738	protein_coding	NC_036256.1:14296496-14298438	1.30488	6.04859	2.21268	5e-05	0.000601276	Up	XP_022847141.1	cytochrome b561 and DOMON domain-containing protein At3g25290-like	NA
111369750	Chr20	+	LOC111369750	protein_coding	NC_036256.1:14472593-14475544	50.255	7.06156	-2.83121	5e-05	0.000601276	Down	XP_022847157.1	protein NRT1/ PTR FAMILY 5.2-like	NA
111369752	Chr20	+	LOC111369752	protein_coding	NC_036256.1:14571025-14573875	66.4042	15.7553	-2.07544	5e-05	0.000601276	Down	XP_022847159.1	protein NRT1/ PTR FAMILY 5.2-like	NA
111369753	Chr20	+	LOC111369753	protein_coding	NC_036256.1:14643330-14646274	5.70797	1.29579	-2.13914	5e-05	0.000601276	Down	XP_022847161.1	protein NRT1/ PTR FAMILY 5.2-like	AT5G46050
111369764	Chr20	+	LOC111369764	protein_coding	NC_036256.1:14975529-14977980	9.39706	2.02226	-2.21624	5e-05	0.000601276	Down	XP_022847166.1	uncharacterized protein LOC111369764	NA
111369942	Chr20	+	LOC111369942	protein_coding	NC_036256.1:19654371-19656756	8.18558	1.99714	-2.03515	0.00015	0.00157113	Down	XP_022847441.1	vesicle-associated membrane protein 722-like	AT1G04760
111370319	Chr21	+	LOC111370319	protein_coding	NC_036257.1:14834905-14836039	15.0594	3.4792	-2.11384	0.00015	0.00157113	Down	XP_022847761.1	agamous-like MADS-box protein AGL8 homolog	AT5G60910
111370474	Chr21	+	LOC111370474	protein_coding	NC_036257.1:6308108-6311228	3.89627	20.3668	2.38605	5e-05	0.000601276	Up	XP_022847954.1; XP_022847955.1; XP_022847956.1	uncharacterized protein LOC111370474 isoform X1; uncharacterized protein LOC111370474 isoform X2; uncharacterized protein LOC111370474 isoform X2	AT2G04340
111370631	Chr2	-	LOC111370631	protein_coding	NC_036238.1:30750579-30766943	2.55319	21.0992	3.04682	5e-05	0.000601276	Up	XP_022848215.1	protein NDH-DEPENDENT CYCLIC ELECTRON FLOW 5-like	NA
111370632	Chr21	+	LOC111370632	protein_coding	NC_036257.1:11134006-11137159	13.3592	2.42095	-2.46418	5e-05	0.000601276	Down	XP_022848213.1	transmembrane protein 184C-like	AT1G11200
111370684	Chr21	-	LOC111370684	protein_coding	NC_036257.1:12073279-12074724	56.2376	4.85246	-3.53475	5e-05	0.000601276	Down	XP_022848282.1	probable NAD(P)H dehydrogenase (quinone) FQR1-like 1	AT4G27270
111370716	Chr21	+	LOC111370716	protein_coding	NC_036257.1:12631522-12633235	23.3899	3.40609	-2.7797	5e-05	0.000601276	Down	XP_022848324.1; XP_022848325.1	transcription factor JUNGBRUNNEN 1-like isoform X1; transcription factor JUNGBRUNNEN 1-like isoform X2	NA
111370739	Chr21	+	LOC111370739	protein_coding	NC_036257.1:13157717-13160760	12.7558	2.98158	-2.097	5e-05	0.000601276	Down	XP_022848360.1	uncharacterized protein LOC111370739	NA
111370746	Chr21	-	LOC111370746	protein_coding	NC_036257.1:13218475-13221687	11.9084	2.13193	-2.48175	5e-05	0.000601276	Down	XP_022848372.1; XP_022848373.1; XP_022848374.1; XP_022848375.1; XP_022848376.1	uncharacterized protein LOC111370746 isoform X1; uncharacterized protein LOC111370746 isoform X1; uncharacterized protein LOC111370746 isoform X1; uncharacterized protein LOC111370746 isoform X2; uncharacterized protein LOC111370746 isoform X3	NA
111370985	Chr21	-	LOC111370985	protein_coding	NC_036257.1:18001668-18002600	105.561	6.81722	-3.95275	5e-05	0.000601276	Down	XP_022848680.1	heavy metal-associated isoprenylated plant protein 41-like	NA
111371132	Chr22	+	LOC111371132	protein_coding	NC_036258.1:8969971-8973386	7.97428	33.5315	2.07209	5e-05	0.000601276	Up	XP_022848808.1	uncharacterized protein LOC111371132	NA
111371180	Chr22	-	LOC111371180	protein_coding	NC_036258.1:14271003-14278708	1.50186	8.9135	2.56924	5e-05	0.000601276	Up	XP_022848852.1	endoglucanase-like	AT4G09740
111371288	Chr22	-	LOC111371288	protein_coding	NC_036258.1:730827-731308	2.1144	10.3691	2.29397	0.00345	0.0204887	Up	XP_022848955.1	putative lipid-transfer protein DIR1	NA
111371514	Chr22	+	LOC111371514	protein_coding	NC_036258.1:5685663-5690406	5.41808	1.29951	-2.05981	5e-05	0.000601276	Down	XP_022849314.1; XP_022849315.1; XP_022849316.1; XP_022849317.1	uncharacterized protein LOC111371514 isoform X1; uncharacterized protein LOC111371514 isoform X1; uncharacterized protein LOC111371514 isoform X2; uncharacterized protein LOC111371514 isoform X3	NA
111371537	Chr22	-	LOC111371537	protein_coding	NC_036258.1:6145616-6146303	1.60123	8.80765	2.45958	0.00015	0.00157113	Up	XP_022849348.1	cysteine proteinase inhibitor B-like	NA
111371603	Chr22	+	LOC111371603	protein_coding	NC_036258.1:8318350-8321897	1.22408	7.12771	2.54175	0.00015	0.00157113	Up	XP_022849438.1	E3 ubiquitin-protein ligase BRE1A-like	NA
111371635	Chr22	+	LOC111371635	protein_coding	NC_036258.1:8986171-8989438	3.94103	16.4139	2.05827	5e-05	0.000601276	Up	XP_022849487.1	protein SULFUR DEFICIENCY-INDUCED 1-like	AT5G48850
111371754	Chr22	+	LOC111371754	protein_coding	NC_036258.1:13109139-13109790	6.3058	27.2475	2.11137	5e-05	0.000601276	Up	XP_022849662.1	uncharacterized protein LOC111371754	AT4G24130
111371799	Chr22	+	LOC111371799	protein_coding	NC_036258.1:14679391-14680353	63.2574	2.20181	-4.84447	5e-05	0.000601276	Down	XP_022849732.1	uncharacterized protein LOC111371799	NA
111371809	Chr22	+	LOC111371809	protein_coding	NC_036258.1:14985399-14994616	68.86	11.2302	-2.61628	5e-05	0.000601276	Down	XP_022849750.1; XP_022849752.1	pleiotropic drug resistance protein 1-like isoform X1; pleiotropic drug resistance protein 1-like isoform X2	AT1G15520
111371970	Chr23	+	LOC111371970	pseudogene	NC_036259.1:6388143-6392034	4.48328	1.0313	-2.12009	5e-05	0.000601276	Down	NA	NA	NA
111372048	Chr23	-	LOC111372048	protein_coding	NC_036259.1:275706-278132	4.29866	20.9128	2.28243	5e-05	0.000601276	Up	XP_022849969.1	aspartyl protease family protein At5g10770	AT1G79720
111372133	Chr23	+	LOC111372133	lncRNA	NC_036259.1:3510740-3512200	10.8739	2.45053	-2.14971	5e-05	0.000601276	Down	NA	NA	NA
111372197	Chr23	-	LOC111372197	protein_coding	NC_036259.1:6021676-6024478	6.91385	1.64196	-2.07407	5e-05	0.000601276	Down	XP_022850192.1	heavy metal-associated isoprenylated plant protein 6-like	NA
111372200	Chr23	+	LOC111372200	protein_coding	NC_036259.1:6061752-6064478	67.312	11.7972	-2.51242	5e-05	0.000601276	Down	XP_022850195.1; XP_022850196.1	S-adenosylmethionine synthase 3; S-adenosylmethionine synthase 3	AT2G36880
111372205	Chr23	+	LOC111372205	protein_coding	NC_036259.1:6139824-6144022	16.6829	70.9735	2.08891	5e-05	0.000601276	Up	XP_022850199.1	ACT domain-containing protein ACR10-like	AT2G36840
111372271	Chr23	-	LOC111372271	protein_coding	NC_036259.1:7802981-7806298	7.78678	1.80426	-2.10962	5e-05	0.000601276	Down	XP_022850281.1	pentatricopeptide repeat-containing protein At1g77405	AT1G77405
111372287	Chr23	-	LOC111372287	protein_coding	NC_036259.1:8214669-8216385	13.3495	2.67768	-2.31773	5e-05	0.000601276	Down	XP_022850313.1	anthocyanidin 3-O-glucosyltransferase 2-like	NA
111372335	Chr23	+	LOC111372335	protein_coding	NC_036259.1:9889957-9891992	8.85105	1.57896	-2.48688	5e-05	0.000601276	Down	XP_022850393.1	uncharacterized protein At4g14100-like	AT4G14100
111372340	Chr23	+	LOC111372340	protein_coding	NC_036259.1:10040362-10050942	33.6442	6.1561	-2.45027	5e-05	0.000601276	Down	XP_022850398.1; XP_022850397.1	zinc transporter 5-like isoform X2; zinc transporter 5-like isoform X1	NA
111372421	Chr23	-	LOC111372421	protein_coding	NC_036259.1:12229686-12234393	12.2707	1.1507	-3.41463	5e-05	0.000601276	Down	XP_022850531.1; XP_022850532.1	serine carboxypeptidase-like 7 isoform X1; serine carboxypeptidase-like 18 isoform X2	NA
111372428	Chr23	-	LOC111372428	lncRNA	NC_036259.1:12390792-12391987	4.12061	26.0452	2.66009	5e-05	0.000601276	Up	NA	NA	NA
111372467	ChrUn	+	LOC111372467	protein_coding	NW_019227325.1:227955-232782	3.681	22.8083	2.63139	5e-05	0.000601276	Up	XP_022850589.1; XP_022850590.1; XP_022850591.1	tetratricopeptide repeat domain-containing protein PYG7, chloroplastic-like isoform X1; tetratricopeptide repeat domain-containing protein PYG7, chloroplastic-like isoform X2; uncharacterized protein LOC111372467 isoform X3	AT1G22700
111372523	ChrUn	-	LOC111372523	protein_coding	NW_019227375.1:319-4672	18.5803	1.20005	-3.95261	5e-05	0.000601276	Down	XP_022850639.1	protein transport protein Sec24-like At3g07100	AT3G07100
111372588	ChrUn	+	LOC111372588	protein_coding	NW_019227483.1:3-5207	16.4536	2.87878	-2.51487	5e-05	0.000601276	Down	XP_022850728.1	LRR receptor-like serine/threonine-protein kinase GSO2, partial	NA
111372787	ChrUn	+	LOC111372787	protein_coding	NW_019227591.1:12307-14802	3.86869	27.3998	2.82425	5e-05	0.000601276	Up	XP_022850960.1	root phototropism protein 3-like	NA
111372899	Chr2	+	LOC111372899	protein_coding	NC_036238.1:14745569-14746157	1.25936	11.2282	3.15637	0.0001	0.00110958	Up	XP_022851093.1	uncharacterized protein LOC111372899	NA
111372996	ChrUn	-	LOC111372996	protein_coding	NW_019227948.1:194378-207708	13.6325	2.05048	-2.73302	5e-05	0.000601276	Down	XP_022851209.1; XP_022851210.1; XP_022851208.1; XP_022851207.1	probable LRR receptor-like serine/threonine-protein kinase At1g56140 isoform X3; probable LRR receptor-like serine/threonine-protein kinase At1g56140 isoform X4; probable LRR receptor-like serine/threonine-protein kinase At1g56140 isoform X2; probable LRR receptor-like serine/threonine-protein kinase At1g56140 isoform X1	AT1G56140
111373140	ChrUn	-	LOC111373140	protein_coding	NW_019228104.1:209904-212774	10.5452	78.6676	2.89919	5e-05	0.000601276	Up	XP_022851388.1	uncharacterized protein LOC111373140	NA
111373463	ChrUn	+	LOC111373463	protein_coding	NW_019228735.1:206967-209748	9.88848	1.45603	-2.7637	5e-05	0.000601276	Down	XP_022851764.1	probable 1-deoxy-D-xylulose-5-phosphate synthase 2, chloroplastic	AT4G15560
111373561	ChrUn	+	LOC111373561	protein_coding	NW_019228810.1:309792-314064	6.97504	1.44528	-2.27086	5e-05	0.000601276	Down	XP_022851878.1	elongation factor 2-like	AT1G56070
111373570	ChrUn	+	LOC111373570	protein_coding	NW_019228831.1:22697-23866	2.35933	11.9111	2.33586	5e-05	0.000601276	Up	XP_022851890.1	2-hydroxyisoflavanone dehydratase-like	NA
111373624	ChrUn	-	LOC111373624	protein_coding	NW_019228875.1:12239-14161	20.7529	4.89103	-2.0851	5e-05	0.000601276	Down	XP_022851945.1	uncharacterized protein LOC111373624	NA
111373771	ChrUn	+	LOC111373771	protein_coding	NW_019229015.1:2040-2910	52.5032	224.064	2.09344	5e-05	0.000601276	Up	XP_022852102.1	photosystem II core complex proteins psbY, chloroplastic-like	NA
111373790	ChrUn	+	LOC111373790	protein_coding	NW_019229053.1:52689-56108	5.6481	1.15991	-2.28375	5e-05	0.000601276	Down	XP_022852119.1	lysine histidine transporter-like 8	NA
111373845	ChrUn	-	LOC111373845	protein_coding	NW_019229085.1:163608-170908	5.88108	1.39304	-2.07784	0.00195	0.013021	Down	XP_022852194.1	putative late blight resistance protein homolog R1B-14	NA
111373877	ChrUn	+	LOC111373877	protein_coding	NW_019229128.1:6-3715	120.322	23.9855	-2.32667	5e-05	0.000601276	Down	XP_022852239.1	uncharacterized protein LOC111373877	NA
111373900	ChrUn	-	LOC111373900	protein_coding	NW_019229159.1:228865-234814	57.5912	5.4494	-3.40168	0.0002	0.00201483	Down	XP_022852264.1	proteinase inhibitor PSI-1.2-like	NA
111374047	ChrUn	+	LOC111374047	protein_coding	NW_019229401.1:2020-3490	1.04732	6.42002	2.61588	5e-05	0.000601276	Up	XP_022852434.1	cytochrome P450 84A1-like	AT4G36220
111374365	ChrUn	+	LOC111374365	protein_coding	NW_019229835.1:228261-245927	1.22312	10.7294	3.13293	5e-05	0.000601276	Up	XP_022852791.1; XP_022852792.1	DNA mismatch repair protein MLH1-like; DNA mismatch repair protein MLH1-like	AT4G09140
111374419	ChrUn	-	LOC111374419	protein_coding	NW_019229927.1:87-2033	10.6111	2.26816	-2.22598	5e-05	0.000601276	Down	XP_022852855.1	ankyrin repeat-containing protein ITN1-like, partial	NA
111374474	ChrUn	+	LOC111374474	protein_coding	NW_019229971.1:116424-118123	17.7127	3.44591	-2.36183	5e-05	0.000601276	Down	XP_022852911.1	germin-like protein 5-1	AT3G62020
111374530	ChrUn	-	LOC111374530	lncRNA	NW_019230035.1:212740-215067	6.67766	1.45367	-2.19964	0.0002	0.00201483	Down	NA	NA	NA
111374699	ChrUn	+	LOC111374699	pseudogene	NW_019230245.1:182215-191176	8.83156	2.0849	-2.08269	5e-05	0.000601276	Down	NA	NA	NA
111374780	ChrUn	+	LOC111374780	protein_coding	NW_019230349.1:176824-178267	87.9505	3.45404	-4.67033	5e-05	0.000601276	Down	XP_022853284.1	probable WRKY transcription factor 70	NA
111374799	ChrUn	-	LOC111374799	protein_coding	NW_019230382.1:94093-97250	1.38	7.8466	2.5074	5e-05	0.000601276	Up	XP_022853303.1	purple acid phosphatase 17	AT3G17790
111374858	ChrUn	-	LOC111374858	protein_coding	NW_019230477.1:35391-38522	39.6879	9.31533	-2.09102	5e-05	0.000601276	Down	XP_022853376.1	alcohol dehydrogenase class-3-like	NA
111374881	ChrUn	+	LOC111374881	protein_coding	NW_019230488.1:100849-101638	238.729	31.1004	-2.94037	5e-05	0.000601276	Down	XP_022853408.1	dirigent protein 22-like	NA
111375172	ChrUn	-	LOC111375172	protein_coding	NW_019230931.1:280848-281648	3.31784	27.6603	3.0595	5e-05	0.000601276	Up	XP_022853741.1	GDSL esterase/lipase At5g33370-like	AT5G33370
111375185	ChrUn	+	LOC111375185	protein_coding	NW_019230952.1:219818-221564	6.55789	1.41172	-2.21578	5e-05	0.000601276	Down	XP_022853755.1	probable membrane-associated kinase regulator 6	NA
111375189	ChrUn	-	LOC111375189	protein_coding	NW_019230952.1:267284-273660	1.08067	17.6127	4.02661	5e-05	0.000601276	Up	XP_022853757.1; XP_022853758.1; XP_022853759.1	anthocyanidin 3-O-glucoside 2\\'\\'-O-glucosyltransferase-like; anthocyanidin 3-O-glucoside 2\\'\\'-O-glucosyltransferase-like; anthocyanidin 3-O-glucoside 2\\'\\'-O-glucosyltransferase-like	NA
111375190	ChrUn	-	LOC111375190	protein_coding	NW_019230952.1:330549-331536	36.9035	7.26626	-2.34447	5e-05	0.000601276	Down	XP_022853760.1	late embryogenesis abundant protein At1g64065-like	NA
111375221	ChrUn	+	LOC111375221	protein_coding	NW_019231007.1:58380-64846	11.4214	1.29505	-3.14067	5e-05	0.000601276	Down	XP_022853788.1	P-loop NTPase domain-containing protein LPA1 homolog 2-like	AT5G60760
111375363	ChrUn	-	LOC111375363	protein_coding	NW_019231131.1:0-2200	1.03758	4.699	2.17913	0.0068	0.034609	Up	XP_022853931.1	uncharacterized protein LOC111375363	NA
111375374	ChrUn	+	LOC111375374	protein_coding	NW_019231218.1:53627-57145	6.09902	1.37831	-2.14568	0.0001	0.00110958	Down	XP_022853947.1	cinnamoyl-CoA reductase 1-like	AT1G15950
111375382	ChrUn	+	LOC111375382	protein_coding	NW_019231218.1:194543-197450	43.2836	8.74287	-2.30764	5e-05	0.000601276	Down	XP_022853964.1; XP_022853968.1; XP_022853965.1; XP_022853966.1	shikimate O-hydroxycinnamoyltransferase isoform X1; shikimate O-hydroxycinnamoyltransferase isoform X1; shikimate O-hydroxycinnamoyltransferase isoform X2; shikimate O-hydroxycinnamoyltransferase isoform X3	AT5G48930
111375390	ChrUn	+	LOC111375390	protein_coding	NW_019231229.1:39126-42677	20.742	4.63212	-2.16281	5e-05	0.000601276	Down	XP_022853977.1; XP_022853979.1; XP_022853978.1	B3 domain-containing protein Os01g0234100-like isoform X1; B3 domain-containing protein Os01g0234100-like isoform X3; B3 domain-containing protein Os01g0234100-like isoform X2	NA
111375586	Chr1	-	LOC111375586	lncRNA	NC_036237.1:3511819-3512627	22.4052	5.53869	-2.01621	0.00035	0.00321304	Down	NA	NA	NA
111375596	ChrUn	-	LOC111375596	protein_coding	NW_019231420.1:484008-495553	8.71407	50.2971	2.52906	5e-05	0.000601276	Up	XP_022854208.1	protein LUTEIN DEFICIENT 5, chloroplastic-like	AT1G31800
111375997	ChrUn	+	LOC111375997	protein_coding	NW_019231887.1:340616-341462	14.1217	1.62779	-3.11692	5e-05	0.000601276	Down	XP_022854693.1	protein SENESCENCE-ASSOCIATED GENE 21, mitochondrial-like	NA
111376016	ChrUn	+	LOC111376016	protein_coding	NW_019231898.1:11386-12633	1.06366	25.3611	4.5755	5e-05	0.000601276	Up	XP_022854711.1	acid phosphatase 1-like	NA
111376260	ChrUn	+	LOC111376260	protein_coding	NW_019232340.1:177479-182479	2.75986	16.4764	2.57773	5e-05	0.000601276	Up	XP_022854977.1	soluble inorganic pyrophosphatase 4-like	AT3G53620
111376282	ChrUn	-	LOC111376282	protein_coding	NW_019232372.1:19707-21034	9.31328	2.30172	-2.01657	5e-05	0.000601276	Down	XP_022854998.1	E3 ubiquitin-protein ligase RING1-like	NA
111376321	ChrUn	+	LOC111376321	protein_coding	NW_019232425.1:143080-147808	9.54236	1.47235	-2.69622	5e-05	0.000601276	Down	XP_022855039.1; XP_022855040.1; XP_022855041.1	protein PIN-LIKES 7; protein PIN-LIKES 7; protein PIN-LIKES 7	AT2G17500
111376390	ChrUn	-	LOC111376390	protein_coding	NW_019232571.1:67761-70003	17.2972	2.8258	-2.61381	5e-05	0.000601276	Down	XP_022855118.1	MDIS1-interacting receptor like kinase 2-like	NA
111376396	ChrUn	-	LOC111376396	protein_coding	NW_019232571.1:139529-142938	16.2047	3.55775	-2.18738	5e-05	0.000601276	Down	XP_022855125.1	MDIS1-interacting receptor like kinase 2-like	NA
111376411	ChrUn	-	LOC111376411	protein_coding	NW_019232571.1:204511-204988	2.81691	22.3547	2.98839	0.0001	0.00110958	Up	XP_022855139.1	multifunctional methyltransferase subunit TRM112-like protein At1g22270	AT1G78190
111376414	ChrUn	+	LOC111376414	protein_coding	NW_019232582.1:57304-62450	1.2507	12.9604	3.3733	5e-05	0.000601276	Up	XP_022855143.1	uncharacterized protein LOC111376414	AT5G12950
111376449	ChrUn	+	LOC111376449	protein_coding	NW_019232646.1:97668-98499	3.80612	17.274	2.18221	5e-05	0.000601276	Up	XP_022855176.1	18.2 kDa class I heat shock protein-like	AT1G53540
111376571	ChrUn	-	LOC111376571	protein_coding	NW_019232785.1:218139-221362	92.9999	14.8182	-2.64986	5e-05	0.000601276	Down	XP_022855305.1	methionine gamma-lyase-like	AT1G64660
111376612	ChrUn	-	LOC111376612	protein_coding	NW_019232914.1:397-2566	158.032	36.2625	-2.12367	5e-05	0.000601276	Down	XP_022855343.1	calreticulin-3-like, partial	AT1G08450
111376621	ChrUn	-	LOC111376621	protein_coding	NW_019232931.1:70420-74762	31.7605	1.56497	-4.34303	5e-05	0.000601276	Down	XP_022855354.1	cinnamoyl-CoA reductase 2-like	AT2G33590
111376726	ChrUn	-	LOC111376726	protein_coding	NW_019233150.1:191885-195630	2.8236	12.1403	2.1042	0.00015	0.00157113	Up	XP_022855477.1	uncharacterized protein LOC111376726	NA
111376784	ChrUn	-	LOC111376784	protein_coding	NW_019233214.1:164283-166078	32.7548	7.36583	-2.15279	5e-05	0.000601276	Down	XP_022855553.1; XP_022855554.1; XP_022855555.1	nicotinamidase 1-like isoform X1; nicotinamidase 1-like isoform X2; nicotinamidase 1-like isoform X3	AT2G22570
111376857	ChrUn	-	LOC111376857	protein_coding	NW_019233298.1:150664-153942	10.4454	1.49074	-2.80877	5e-05	0.000601276	Down	XP_022855631.1	cellulose synthase-like protein E6	NA
111377102	ChrUn	+	LOC111377102	protein_coding	NW_019233690.1:1140-2467	62.5743	14.4558	-2.11393	5e-05	0.000601276	Down	XP_022855921.1	phenylalanine ammonia-lyase-like, partial	AT2G37040
111377149	ChrUn	-	LOC111377149	protein_coding	NW_019233745.1:59754-63914	54.5217	1.03404	-5.72046	5e-05	0.000601276	Down	XP_022855975.1	40S ribosomal protein S9-2	AT5G39850
111377184	ChrUn	-	LOC111377184	protein_coding	NW_019233817.1:154166-159884	5.62999	1.05355	-2.41788	5e-05	0.000601276	Down	XP_022856012.1; XP_022856013.1; XP_022856015.1; XP_022856016.1; XP_022856017.1	protein NETWORKED 4A-like; protein NETWORKED 4A-like; protein NETWORKED 4A-like; protein NETWORKED 4A-like; protein NETWORKED 4A-like	NA
111377213	ChrUn	+	LOC111377213	protein_coding	NW_019233860.1:150941-152910	1.48815	11.2568	2.91921	5e-05	0.000601276	Up	XP_022856044.1	chlorophyllase-2, chloroplastic-like	NA
111377224	ChrUn	+	LOC111377224	protein_coding	NW_019233922.1:25417-29869	8.54661	79.8289	3.22349	5e-05	0.000601276	Up	XP_022856055.1	probable inactive purple acid phosphatase 27	AT5G50400
111377264	ChrUn	+	LOC111377264	protein_coding	NW_019233954.1:189241-192536	41.5694	3.0867	-3.75138	5e-05	0.000601276	Down	XP_022856105.1	probable WRKY transcription factor 43	AT5G26170
111377342	ChrUn	-	LOC111377342	protein_coding	NW_019234061.1:1618-2336	1.78639	7.1529	2.00148	0.0024	0.0153729	Up	XP_022856188.1	cyclin-dependent kinase inhibitor 7-like	AT1G49620
111377430	ChrUn	+	LOC111377430	protein_coding	NW_019234221.1:185683-186984	8.35845	1.79488	-2.21935	5e-05	0.000601276	Down	XP_022856290.1	RING-H2 finger protein ATL2-like	NA
111377445	ChrUn	+	LOC111377445	protein_coding	NW_019234232.1:88174-91947	9.17808	1.58692	-2.53197	5e-05	0.000601276	Down	XP_022856308.1	protein PLANT CADMIUM RESISTANCE 2-like	AT1G14870
111377567	Chr3	+	LOC111377567	protein_coding	NC_036239.1:5916744-5921128	10.6656	1.48089	-2.84843	0.0001	0.00110958	Down	XP_022856467.1	uncharacterized protein LOC111377567	NA
111377641	ChrUn	+	LOC111377641	protein_coding	NW_019234652.1:606-2326	19.974	2.19668	-3.18472	5e-05	0.000601276	Down	XP_022856533.1	G-type lectin S-receptor-like serine/threonine-protein kinase CES101, partial	NA
111377733	ChrUn	-	LOC111377733	protein_coding	NW_019234824.1:61049-70445	8.67433	1.47526	-2.55579	5e-05	0.000601276	Down	XP_022856629.1	ABC transporter B family member 15-like	AT3G28345
111377821	ChrUn	-	LOC111377821	protein_coding	NW_019234972.1:131863-135060	31.3321	2.8742	-3.44641	5e-05	0.000601276	Down	XP_022856717.1	protein SAR DEFICIENT 1	NA
111377865	ChrUn	-	LOC111377865	protein_coding	NW_019235080.1:33168-35112	2.03857	9.0304	2.14723	5e-05	0.000601276	Up	XP_022856769.1	AAA-ATPase ASD, mitochondrial-like	NA
111377946	ChrUn	-	LOC111377946	protein_coding	NW_019235218.1:17162-20440	7.93728	1.05443	-2.91218	5e-05	0.000601276	Down	XP_022856873.1	calmodulin binding protein PICBP-like	NA
111377978	ChrUn	-	LOC111377978	protein_coding	NW_019235250.1:43948-45168	1.00101	8.17075	3.02901	0.00015	0.00157113	Up	XP_022856906.1	glycerol-3-phosphate dehydrogenase	AT2G41540
111378025	ChrUn	+	LOC111378025	protein_coding	NW_019235321.1:1251099-1252572	69.2078	7.48436	-3.20898	5e-05	0.000601276	Down	XP_022856958.1	aquaporin PIP2-1-like	AT3G53420
111378046	ChrUn	+	LOC111378046	protein_coding	NW_019235333.1:82181-85505	2.82899	75.4184	4.73656	5e-05	0.000601276	Up	XP_022856974.1; XP_022856975.1	beta-glucosidase-like isoform X1; beta-glucosidase-like isoform X2	NA
111378091	ChrUn	+	LOC111378091	protein_coding	NW_019235376.1:169684-171151	16.4933	2.74161	-2.58879	5e-05	0.000601276	Down	XP_022857027.1	calmodulin-like	AT5G37780
111378110	ChrUn	+	LOC111378110	protein_coding	NW_019235398.1:120817-124590	1.05136	9.38069	3.15743	5e-05	0.000601276	Up	XP_022857046.1	origin of replication complex subunit 2	AT2G37560
111378221	ChrUn	-	LOC111378221	protein_coding	NW_019235605.1:24220-27465	1.13289	9.63824	3.08876	5e-05	0.000601276	Up	XP_022857157.1	uncharacterized protein LOC111378221	AT1G23110
111378326	ChrUn	+	LOC111378326	protein_coding	NW_019235754.1:132166-133100	1.85187	14.2947	2.94843	5e-05	0.000601276	Up	XP_022857272.1	non-specific lipid-transfer protein-like protein At2g13820	NA
111378339	ChrUn	+	LOC111378339	protein_coding	NW_019235776.1:74803-87032	19.5361	1.14079	-4.09803	5e-05	0.000601276	Down	XP_022857288.1; XP_022857289.1; XP_022857290.1	MADS-box protein 04g005320-like isoform X1; MADS-box protein 04g005320-like isoform X2; MADS-box protein 04g005320-like isoform X3	NA
111378346	Chr1	-	LOC111378346	protein_coding	NC_036237.1:5000238-5001967	3.41085	14.3671	2.07456	5e-05	0.000601276	Up	XP_022857331.1	cytochrome P450 77A2-like	AT5G04660
111378450	ChrUn	-	LOC111378450	protein_coding	NW_019235910.1:598-2152	26.9762	4.33577	-2.63733	5e-05	0.000601276	Down	XP_022857416.1	ATPase family AAA domain-containing protein 1-A-like	AT5G52882
111378634	ChrUn	-	LOC111378634	protein_coding	NW_019236192.1:26848-29110	10.2672	1.39263	-2.88215	5e-05	0.000601276	Down	XP_022857636.1	probable WRKY transcription factor 11	NA
111378635	ChrUn	-	LOC111378635	protein_coding	NW_019236192.1:142013-145449	1.77556	8.03259	2.17759	5e-05	0.000601276	Up	XP_022857637.1	uncharacterized protein At1g32220, chloroplastic-like	AT5G10730
111378657	ChrUn	-	LOC111378657	protein_coding	NW_019236266.1:53371-54177	10.6029	61.1793	2.52859	5e-05	0.000601276	Up	XP_022857655.1	uncharacterized protein LOC111378657	NA
111378674	ChrUn	-	LOC111378674	protein_coding	NW_019236288.1:78928-81036	21.6097	5.0288	-2.10339	5e-05	0.000601276	Down	XP_022857670.1	probable inorganic phosphate transporter 1-9	AT1G76430
111378721	ChrUn	+	LOC111378721	protein_coding	NW_019236364.1:144752-145798	8.14535	1.21386	-2.74637	5e-05	0.000601276	Down	XP_022857723.1	probable glutathione S-transferase	NA
111378784	ChrUn	+	LOC111378784	protein_coding	NW_019236492.1:48137-52206	16.3245	2.84964	-2.51819	5e-05	0.000601276	Down	XP_022857791.1; XP_022857792.1; XP_022857793.1	ABC transporter G family member 22-like isoform X1; ABC transporter G family member 22-like isoform X2; ABC transporter G family member 22-like isoform X2	AT5G06530
111378802	ChrUn	-	LOC111378802	protein_coding	NW_019236492.1:667126-671548	1.05092	5.95039	2.50133	5e-05	0.000601276	Up	XP_022857824.1	uncharacterized protein LOC111378802	AT5G20950
111378897	ChrUn	-	LOC111378897	lncRNA	NW_019236796.1:197374-198764	17.8008	3.87816	-2.1985	0.0001	0.00110958	Down	NA	NA	NA
111379090	ChrUn	+	LOC111379090	protein_coding	NW_019237129.1:220745-221381	14.6081	2.23205	-2.71033	5e-05	0.000601276	Down	XP_022858187.1	E3 ubiquitin-protein ligase RING1-like	NA
111379161	ChrUn	+	LOC111379161	protein_coding	NW_019237219.1:6-822	1.15127	5.24352	2.18731	0.0011	0.0082159	Up	XP_022858265.1	probable (S)-N-methylcoclaurine 3\\'-hydroxylase isozyme 2	NA
111379198	ChrUn	-	LOC111379198	protein_coding	NW_019237318.1:5-1913	20.587	3.13606	-2.71471	5e-05	0.000601276	Down	XP_022858312.1	probable WRKY transcription factor 53, partial	NA
111379377	ChrUn	-	LOC111379377	protein_coding	NW_019237654.1:44-1198	7.85131	1.79533	-2.12869	0.0005	0.00431063	Down	XP_022858505.1	uncharacterized protein LOC111379377, partial	NA
111379484	ChrUn	-	LOC111379484	protein_coding	NW_019237821.1:164468-169060	6.08193	1.12226	-2.43812	5e-05	0.000601276	Down	XP_022858625.1; XP_022858626.1; XP_022858627.1	AT-hook motif nuclear-localized protein 1-like; AT-hook motif nuclear-localized protein 1-like; AT-hook motif nuclear-localized protein 1-like	NA
111379500	ChrUn	-	LOC111379500	protein_coding	NW_019237832.1:49191-50550	3.05822	12.2936	2.00714	5e-05	0.000601276	Up	XP_022858648.1	protein CDI-like	AT1G64980
111379511	ChrUn	-	LOC111379511	protein_coding	NW_019237843.1:24964-27795	7.04296	1.5154	-2.21648	0.001	0.00760109	Down	XP_022858666.1; XP_022858667.1	DNA polymerase epsilon subunit 3 isoform X1; DNA polymerase epsilon subunit 3 isoform X2	AT2G27470
111379518	ChrUn	+	LOC111379518	protein_coding	NW_019237854.1:122398-123368	109.222	26.7232	-2.0311	5e-05	0.000601276	Down	XP_022858676.1	ethylene-responsive transcription factor 4-like	NA
111379536	ChrUn	+	LOC111379536	protein_coding	NW_019237886.1:68376-71359	9.97488	1.96201	-2.34596	5e-05	0.000601276	Down	XP_022858695.1; XP_022858696.1	uncharacterized protein LOC111379536 isoform X1; cyclic nucleotide-gated ion channel 1-like isoform X2	NA
111379742	ChrUn	+	LOC111379742	protein_coding	NW_019238199.1:171890-172517	2.23571	9.90136	2.14689	0.0018	0.0122219	Up	XP_022858949.1	putative gamma-glutamylcyclotransferase At3g02910	NA
111379782	ChrUn	-	LOC111379782	protein_coding	NW_019238221.1:0-1260	1.17639	7.8934	2.74628	5e-05	0.000601276	Up	XP_022858990.1	probable aquaporin PIP2-8	AT4G35100
111379873	ChrUn	+	LOC111379873	protein_coding	NW_019238388.1:107833-111503	21.2703	1.3525	-3.97514	5e-05	0.000601276	Down	XP_022859078.1	probable serine/threonine-protein kinase PIX13	AT1G76360
111379955	ChrUn	-	LOC111379955	protein_coding	NW_019238610.1:756-1499	4.35674	18.8785	2.11542	0.0004	0.00359264	Up	XP_022859161.1	uncharacterized protein LOC111379955	NA
111380006	ChrUn	+	LOC111380006	protein_coding	NW_019238703.1:90923-93749	13.9474	58.6621	2.07243	5e-05	0.000601276	Up	XP_022859236.1	ferritin-3, chloroplastic-like	AT2G40300
111380045	ChrUn	+	LOC111380045	protein_coding	NW_019238799.1:161299-161836	8.31078	1.71478	-2.27696	0.00615	0.0320913	Down	XP_022859275.1	DNA mismatch repair protein MSH4-like, partial	AT4G17380
111380071	Chr3	+	LOC111380071	pseudogene	NC_036239.1:22303210-22308646	20.591	3.2172	-2.67814	5e-05	0.000601276	Down	NA	NA	NA
111380091	ChrUn	+	LOC111380091	protein_coding	NW_019238841.1:78594-81699	1.57725	14.6634	3.21674	5e-05	0.000601276	Up	XP_022859323.1	uncharacterized protein LOC111380091	NA
111380243	ChrUn	+	LOC111380243	protein_coding	NW_019239049.1:1220-1867	26.9981	3.08893	-3.12768	5e-05	0.000601276	Down	XP_022859517.1	uncharacterized acetyltransferase At3g50280-like, partial	NA
111380262	ChrUn	-	LOC111380262	protein_coding	NW_019239091.1:68717-71591	3.07791	13.3366	2.11536	5e-05	0.000601276	Up	XP_022859542.1; XP_022859543.1; XP_022859544.1	transcription factor SCREAM2-like; transcription factor SCREAM2-like; transcription factor SCREAM2-like	NA
111380366	ChrUn	-	LOC111380366	protein_coding	NW_019239275.1:164896-172280	10.1993	1.58154	-2.68907	5e-05	0.000601276	Down	XP_022859667.1	glutamate receptor 2.1-like	NA
111380382	ChrUn	+	LOC111380382	protein_coding	NW_019239298.1:320-1661	5.62015	1.36697	-2.03962	5e-05	0.000601276	Down	XP_022859694.1	transcription factor TCP23-like	NA
111380412	ChrUn	-	LOC111380412	lncRNA	NW_019239351.1:75851-76446	1.29479	5.79029	2.16092	0.00565	0.0300792	Up	NA	NA	NA
111380528	ChrUn	-	LOC111380528	protein_coding	NW_019239577.1:7271-7955	5.47693	1.23089	-2.15367	0.0016	0.0111298	Down	XP_022859884.1	uncharacterized protein LOC111380528	NA
111380712	ChrUn	-	LOC111380712	protein_coding	NW_019239910.1:84961-85975	1.84426	8.2383	2.1593	0.0001	0.00110958	Up	XP_022860115.1	LOB domain-containing protein 38-like	NA
111380937	ChrUn	-	LOC111380937	protein_coding	NW_019240345.1:36414-42309	22.171	4.22084	-2.39307	5e-05	0.000601276	Down	XP_022860382.1; XP_022860381.1	C2 domain-containing protein At1g53590-like isoform X2; C2 domain-containing protein At1g53590-like isoform X1	NA
111380948	ChrUn	+	LOC111380948	protein_coding	NW_019240376.1:89380-92858	6.44329	1.01305	-2.66909	5e-05	0.000601276	Down	XP_022860393.1	probable serine/threonine-protein kinase PIX13	AT1G76360
111381016	ChrUn	+	LOC111381016	protein_coding	NW_019240442.1:353600-358327	10.5658	1.66732	-2.6638	5e-05	0.000601276	Down	XP_022860474.1; XP_022860475.1; XP_022860476.1	uncharacterized protein LOC111381016; uncharacterized protein LOC111381016; uncharacterized protein LOC111381016	NA
111381040	ChrUn	-	LOC111381040	protein_coding	NW_019240464.1:70115-72567	1.13383	5.47663	2.27208	0.0002	0.00201483	Up	XP_022860506.1	GDSL esterase/lipase EXL3-like	NA
111381051	Chr3	+	LOC111381051	protein_coding	NC_036239.1:1257036-1262173	22.5574	3.7433	-2.59121	5e-05	0.000601276	Down	XP_022860523.1	methylthioribose kinase-like	AT1G49820
111381057	Chr3	+	LOC111381057	protein_coding	NC_036239.1:1266270-1271651	3.01941	17.7613	2.5564	5e-05	0.000601276	Up	XP_022860535.1	methylthioribose kinase-like	AT1G49820
111381067	ChrUn	+	LOC111381067	protein_coding	NW_019240527.1:46021-50477	12.9953	1.71886	-2.91847	5e-05	0.000601276	Down	XP_022860546.1; XP_022860544.1; XP_022860545.1	protein DMR6-LIKE OXYGENASE 1-like isoform X3; protein DMR6-LIKE OXYGENASE 1-like isoform X1; protein DMR6-LIKE OXYGENASE 1-like isoform X2	AT2G36690
111381082	ChrUn	+	LOC111381082	protein_coding	NW_019240559.1:103545-106332	25.4239	4.42658	-2.52192	5e-05	0.000601276	Down	XP_022860568.1	probable WRKY transcription factor 53	NA
111381107	ChrUn	+	LOC111381107	protein_coding	NW_019240621.1:94364-97832	6.6217	31.2088	2.23668	5e-05	0.000601276	Up	XP_022860597.1	protein SULFUR DEFICIENCY-INDUCED 2-like	AT1G04770
111381277	ChrUn	-	LOC111381277	protein_coding	NW_019240798.1:60823-61959	35.1997	5.53602	-2.66864	5e-05	0.000601276	Down	XP_022860810.1	NAC domain-containing protein 90-like	AT5G22380
111381307	ChrUn	+	LOC111381307	protein_coding	NW_019240873.1:89761-93827	11.9292	1.16525	-3.35578	5e-05	0.000601276	Down	XP_022860852.1	mechanosensitive ion channel protein 10-like	NA
111381437	ChrUn	+	LOC111381437	lncRNA	NW_019241142.1:30562-32807	16.6905	2.36583	-2.81861	5e-05	0.000601276	Down	NA	NA	NA
111381530	ChrUn	-	LOC111381530	protein_coding	NW_019241364.1:11575-12509	11.0107	1.52616	-2.85092	5e-05	0.000601276	Down	XP_022861087.1	probable calcium-binding protein CML30	NA
111381677	ChrUn	+	LOC111381677	protein_coding	NW_019241696.1:90292-97750	27.7639	2.76964	-3.32544	5e-05	0.000601276	Down	XP_022861252.1; XP_022861253.1; XP_022861254.1; XP_022861255.1; XP_022861256.1; XP_022861257.1; XP_022861258.1; XP_022861239.1; XP_022861240.1; XP_022861241.1; XP_022861242.1; XP_022861243.1; XP_022861244.1; XP_022861245.1; XP_022861246.1; XP_022861247.1; XP_022861249.1; XP_022861250.1; XP_022861251.1	cyclin-L1-1-like isoform X2; cyclin-L1-1-like isoform X3; cyclin-L1-1-like isoform X3; cyclin-L1-1-like isoform X4; cyclin-L1-1-like isoform X5; cyclin-L1-1-like isoform X5; cyclin-L1-1-like isoform X6; cyclin-L1-1-like isoform X1; cyclin-L1-1-like isoform X1; cyclin-L1-1-like isoform X1; cyclin-L1-1-like isoform X1; cyclin-L1-1-like isoform X1; cyclin-L1-1-like isoform X1; cyclin-L1-1-like isofo…	AT2G26430
111382132	ChrUn	+	LOC111382132	protein_coding	NW_019242592.1:253233-255476	6.32843	1.36711	-2.21071	5e-05	0.000601276	Down	XP_022861774.1	beta-D-glucosyl crocetin beta-1,6-glucosyltransferase-like	NA
111382200	ChrUn	-	LOC111382200	protein_coding	NW_019242657.1:55907-57829	1.13515	7.4324	2.71095	5e-05	0.000601276	Up	XP_022861874.1	uncharacterized protein LOC111382200	AT3G05600
111382217	ChrUn	+	LOC111382217	protein_coding	NW_019242689.1:22135-26130	11.188	2.75786	-2.02033	5e-05	0.000601276	Down	XP_022861890.1	senescence-associated carboxylesterase 101	NA
111382218	ChrUn	+	LOC111382218	protein_coding	NW_019242689.1:13750-20944	16.9502	79.1508	2.2233	5e-05	0.000601276	Up	XP_022861891.1	uncharacterized protein LOC111382218	NA
111382241	ChrUn	+	LOC111382241	protein_coding	NW_019242723.1:44282-48701	14.2905	3.55555	-2.00691	5e-05	0.000601276	Down	XP_022861917.1; XP_022861918.1; XP_022861919.1	G-type lectin S-receptor-like serine/threonine-protein kinase SD1-13 isoform X1; G-type lectin S-receptor-like serine/threonine-protein kinase At1g11300 isoform X2; G-type lectin S-receptor-like serine/threonine-protein kinase SD1-13 isoform X3	NA
111382298	ChrUn	-	LOC111382298	protein_coding	NW_019242908.1:742-1616	48.2495	6.52066	-2.88742	5e-05	0.000601276	Down	XP_022861986.1	BAHD acyltransferase DCR-like	AT5G01210
111382345	ChrUn	+	LOC111382345	protein_coding	NW_019242966.1:83773-85343	88.9692	15.6733	-2.505	5e-05	0.000601276	Down	XP_022862053.1	ABC transporter C family member 4-like, partial	AT3G62700
111382400	ChrUn	-	LOC111382400	lncRNA	NW_019243118.1:19107-20345	28.3698	5.33873	-2.40979	5e-05	0.000601276	Down	NA	NA	NA
111382401	ChrUn	-	LOC111382401	lncRNA	NW_019243118.1:6674-7477	8.61326	1.92328	-2.16299	0.0004	0.00359264	Down	NA	NA	NA
111382659	ChrUn	+	LOC111382659	protein_coding	NW_019243709.1:94738-96387	1.51515	7.17684	2.24389	0.0009	0.00697219	Up	XP_022862458.1	transmembrane protein 136-like	AT1G35180
111382710	ChrUn	+	LOC111382710	protein_coding	NW_019243807.1:62563-66131	1.27274	15.4273	3.59947	5e-05	0.000601276	Up	XP_022862516.1; XP_022862517.1; XP_022862518.1; XP_022862519.1; XP_022862520.1	mitogen-activated protein kinase kinase kinase 1-like isoform X1; mitogen-activated protein kinase kinase kinase 1-like isoform X1; mitogen-activated protein kinase kinase kinase 1-like isoform X2; mitogen-activated protein kinase kinase kinase 1-like isoform X3; mitogen-activated protein kinase kinase kinase 1-like isoform X3	NA
111382786	ChrUn	+	LOC111382786	protein_coding	NW_019243883.1:1116459-1121469	9.38511	1.99524	-2.23381	5e-05	0.000601276	Down	XP_022862591.1	uncharacterized protein LOC111382786	AT2G07698
111382809	ChrUn	+	LOC111382809	protein_coding	NW_019243883.1:482503-485837	3.60696	26.0907	2.85468	5e-05	0.000601276	Up	XP_022862616.1	protein PLASTID MOVEMENT IMPAIRED 2	NA
111382863	ChrUn	+	LOC111382863	protein_coding	NW_019243949.1:64675-66605	73.1136	8.94002	-3.03179	5e-05	0.000601276	Down	XP_022862666.1; XP_022862667.1	S-adenosylmethionine synthase 2-like; S-adenosylmethionine synthase 2-like	AT1G02500
111383114	ChrUn	+	LOC111383114	protein_coding	NW_019244467.1:22267-32571	14.4501	2.42261	-2.57644	5e-05	0.000601276	Down	XP_022862956.1	calmodulin-like	AT5G37780
111383164	ChrUn	+	LOC111383164	protein_coding	NW_019244532.1:754012-755854	9.83697	1.51961	-2.69452	5e-05	0.000601276	Down	XP_022863011.1	premnaspirodiene oxygenase-like	NA
111383259	ChrUn	-	LOC111383259	protein_coding	NW_019244803.1:127-1287	16.1651	3.04174	-2.40991	5e-05	0.000601276	Down	XP_022863105.1	probable cinnamyl alcohol dehydrogenase 1, partial	AT1G72680
111383273	ChrUn	+	LOC111383273	protein_coding	NW_019244858.1:1360-3254	9.76323	2.16574	-2.1725	5e-05	0.000601276	Down	XP_022863119.1	UDP-glycosyltransferase 87A1-like	NA
111383274	ChrUn	+	LOC111383274	pseudogene	NW_019244858.1:4180-6845	3.0124	12.8436	2.09206	5e-05	0.000601276	Up	NA	NA	NA
111383284	ChrUn	-	LOC111383284	protein_coding	NW_019244901.1:83613-85980	7.4825	39.9128	2.41526	5e-05	0.000601276	Up	XP_022863130.1	tetraspanin-8-like	AT2G23810
111383748	ChrUn	-	LOC111383748	lncRNA	NW_019245942.1:30-1474	5.76174	1.22036	-2.2392	5e-05	0.000601276	Down	NA	NA	NA
111383872	ChrUn	+	LOC111383872	protein_coding	NW_019246296.1:5-1456	44.335	182.533	2.04164	5e-05	0.000601276	Up	XP_022863822.1	ylmG homolog protein 2, chloroplastic-like, partial	AT5G21920
111384022	ChrUn	-	LOC111384022	pseudogene	NW_019246625.1:64001-72355	2.17459	10.5252	2.27503	5e-05	0.000601276	Up	NA	NA	NA
111384066	ChrUn	-	LOC111384066	protein_coding	NW_019246851.1:5-1436	16.8353	91.8096	2.44716	5e-05	0.000601276	Up	XP_022864055.1	bark storage protein A-like, partial	AT4G28940
111384074	ChrUn	-	LOC111384074	protein_coding	NW_019246859.1:53036-72563	9.07685	47.2603	2.38037	5e-05	0.000601276	Up	XP_022864064.1	major allergen Pru ar 1-like, partial	NA
111384197	ChrUn	-	LOC111384197	protein_coding	NW_019247179.1:145621-147967	23.4456	5.57078	-2.07336	5e-05	0.000601276	Down	XP_022864226.1	glycosyltransferase family 92 protein RCOM_0530710-like	NA
111384227	ChrUn	+	LOC111384227	protein_coding	NW_019247276.1:7815-11104	16.8887	71.972	2.09138	5e-05	0.000601276	Up	XP_022864255.1	uncharacterized protein LOC111384227	NA
111384228	ChrUn	+	LOC111384228	protein_coding	NW_019247276.1:14458-19348	6.16041	27.7593	2.17188	5e-05	0.000601276	Up	XP_022864256.1	DNA-directed RNA polymerases II and V subunit 8A-like	AT1G54250
111384244	ChrUn	+	LOC111384244	protein_coding	NW_019247309.1:38858-41003	6.08648	1.51728	-2.00412	0.0005	0.00431063	Down	XP_022864271.1; XP_022864272.1	probable WRKY transcription factor 50 isoform X1; probable WRKY transcription factor 50 isoform X2	NA
111384292	ChrUn	+	LOC111384292	lncRNA	NW_019247451.1:52593-55315	11.0055	2.14391	-2.35991	5e-05	0.000601276	Down	NA	NA	NA
111384323	ChrUn	+	LOC111384323	protein_coding	NW_019247539.1:35323-51651	8.07798	1.63442	-2.30522	5e-05	0.000601276	Down	XP_022864355.1	BTB/POZ domain-containing protein FBL11	NA
111384379	ChrUn	+	LOC111384379	protein_coding	NW_019247584.1:21038-23154	2.47147	85.5117	5.11268	5e-05	0.000601276	Up	XP_022864424.1	cytochrome P450 76C1-like	NA
111384431	ChrUn	-	LOC111384431	protein_coding	NW_019247675.1:447-1401	77.6746	2.39996	-5.01636	5e-05	0.000601276	Down	XP_022864474.1	cysteine-rich receptor-like protein kinase 29	NA
111384433	ChrUn	-	LOC111384433	protein_coding	NW_019247683.1:64376-68087	4.78678	21.0862	2.13917	5e-05	0.000601276	Up	XP_022864477.1	phosphoinositide phospholipase C 2-like	AT3G08510
111384511	ChrUn	-	LOC111384511	protein_coding	NW_019247890.1:576496-577297	1.19139	7.54825	2.66349	0.0006	0.00500723	Up	XP_022864561.1	lipid transfer-like protein VAS	NA
111384533	ChrUn	-	LOC111384533	lncRNA	NW_019247936.1:487-1390	7.64547	1.21889	-2.64903	0.0003	0.00282566	Down	NA	NA	NA
111384592	ChrUn	-	LOC111384592	protein_coding	NW_019248059.1:4-1385	1.8755	8.90076	2.24666	0.0002	0.00201483	Up	XP_022864668.1	ferric reduction oxidase 2-like, partial	NA
111384667	ChrUn	+	LOC111384667	protein_coding	NW_019248314.1:49447-53590	8.55562	2.04594	-2.06411	5e-05	0.000601276	Down	XP_022864750.1	putative disease resistance protein At1g50180	NA
111384716	ChrUn	-	LOC111384716	lncRNA	NW_019248434.1:128202-130996	3.23325	14.1322	2.12793	5e-05	0.000601276	Up	NA	NA	NA
111384773	ChrUn	-	LOC111384773	lncRNA	NW_019248641.1:54856-56437	1.80047	11.4222	2.66539	0.00025	0.00242195	Up	NA	NA	NA
111384902	ChrUn	+	LOC111384902	protein_coding	NW_019249099.1:39055-41988	1.38831	10.3751	2.90172	5e-05	0.000601276	Up	XP_022865011.1; XP_022865012.1	protein SULFUR DEFICIENCY-INDUCED 1-like isoform X1; protein SULFUR DEFICIENCY-INDUCED 1-like isoform X2	AT5G48850
111384923	ChrUn	+	LOC111384923	protein_coding	NW_019249176.1:25334-30907	30.5474	6.33362	-2.26995	5e-05	0.000601276	Down	XP_022865040.1; XP_022865039.1	probable small nuclear ribonucleoprotein F isoform X2; probable small nuclear ribonucleoprotein F isoform X1	AT4G30220
111384934	Chr3	-	LOC111384934	protein_coding	NC_036239.1:8367953-8368920	13.7698	3.3172	-2.05347	5e-05	0.000601276	Down	XP_022865052.1	transcription factor bHLH149-like	NA
111385041	ChrUn	-	LOC111385041	protein_coding	NW_019249439.1:46663-48038	20.2339	4.13252	-2.29168	5e-05	0.000601276	Down	XP_022865173.1; XP_022865172.1	heavy metal-associated isoprenylated plant protein 39-like isoform X2; heavy metal-associated isoprenylated plant protein 39-like isoform X1	NA
111385081	ChrUn	-	LOC111385081	lncRNA	NW_019249568.1:34-1336	64.4077	7.97238	-3.01415	5e-05	0.000601276	Down	NA	NA	NA
111385127	ChrUn	-	LOC111385127	protein_coding	NW_019249636.1:563857-569578	6.86806	1.39573	-2.29888	0.0001	0.00110958	Down	XP_022865273.1; XP_022865270.1; XP_022865272.1; XP_022865274.1	soluble inorganic pyrophosphatase 4 isoform X3; soluble inorganic pyrophosphatase 4 isoform X1; soluble inorganic pyrophosphatase 4 isoform X2; soluble inorganic pyrophosphatase 4 isoform X4	AT3G53620
111385182	ChrUn	-	LOC111385182	protein_coding	NW_019249763.1:6-1113	1.59412	10.4961	2.71903	5e-05	0.000601276	Up	XP_022865322.1	CBL-interacting serine/threonine-protein kinase 23-like	AT1G30270
111385280	ChrUn	+	LOC111385280	protein_coding	NW_019249866.1:51343-55171	16.3708	1.43172	-3.5153	5e-05	0.000601276	Down	XP_022865429.1	MLO-like protein 6	AT1G61560
111385596	Chr3	+	LOC111385596	protein_coding	NC_036239.1:9959162-9960059	5.76213	1.00128	-2.52476	0.00065	0.0053508	Down	XP_022865774.1	uncharacterized protein LOC111385596	NA
111385603	ChrUn	-	LOC111385603	protein_coding	NW_019251022.1:21010-23137	23.4406	5.29214	-2.14709	5e-05	0.000601276	Down	XP_022865778.1; XP_022865779.1	8-hydroxygeraniol dehydrogenase-like isoform X1; 8-hydroxygeraniol dehydrogenase-like isoform X2	AT4G37980
111385679	ChrUn	-	LOC111385679	protein_coding	NW_019251404.1:93024-93621	23.6876	3.94938	-2.58444	5e-05	0.000601276	Down	XP_022865869.1	60S ribosomal protein L24-like	AT2G36620
111385769	ChrUn	-	LOC111385769	protein_coding	NW_019251609.1:0-1263	36.9895	3.88488	-3.25118	5e-05	0.000601276	Down	XP_022865952.1	probable 1-deoxy-D-xylulose-5-phosphate synthase 2, chloroplastic	AT4G15560
111385774	ChrUn	+	LOC111385774	protein_coding	NW_019251636.1:6-641	5.13381	34.3728	2.74317	5e-05	0.000601276	Up	XP_022865957.1	endoglucanase-like	AT4G23560
111385802	ChrUn	+	LOC111385802	protein_coding	NW_019251834.1:7503-12246	6.76732	1.07221	-2.65799	5e-05	0.000601276	Down	XP_022865982.1; XP_022865983.1; XP_022865984.1	putative late blight resistance protein homolog R1B-17 isoform X1; putative late blight resistance protein homolog R1B-17 isoform X1; putative late blight resistance protein homolog R1B-17 isoform X2	NA
111385823	ChrUn	+	LOC111385823	protein_coding	NW_019251931.1:43853-44662	130.711	3.97599	-5.03893	5e-05	0.000601276	Down	XP_022866010.1	pathogenesis-related leaf protein 6-like	AT2G14580
111385824	ChrUn	+	LOC111385824	protein_coding	NW_019251931.1:62076-62890	23.9946	3.03773	-2.98165	5e-05	0.000601276	Down	XP_022866011.1	pathogenesis-related leaf protein 6-like	AT2G14580
111385841	ChrUn	-	LOC111385841	protein_coding	NW_019252007.1:36198-40563	163.892	36.2214	-2.17784	5e-05	0.000601276	Down	XP_022866040.1	vacuolar cation/proton exchanger 3-like	AT3G51860
111385925	ChrUn	-	LOC111385925	protein_coding	NW_019252412.1:20619-22541	21.1961	4.56925	-2.21377	5e-05	0.000601276	Down	XP_022866114.1	premnaspirodiene oxygenase-like	NA
111385961	Chr1	-	LOC111385961	protein_coding	NC_036237.1:6191734-6194277	5.79801	33.7424	2.54093	5e-05	0.000601276	Up	XP_022866177.1	UDP-glycosyltransferase 83A1-like	NA
111386020	ChrUn	+	LOC111386020	protein_coding	NW_019252771.1:1127-11094	7.03078	1.39334	-2.33513	5e-05	0.000601276	Down	XP_022866216.1	mediator of RNA polymerase II transcription subunit 33A-like	AT3G23590
111386022	ChrUn	-	LOC111386022	protein_coding	NW_019252782.1:43187-43971	24.0855	1.22639	-4.29568	5e-05	0.000601276	Down	XP_022866219.1	cysteine-rich receptor-like protein kinase 15, partial	AT4G23180
111386037	ChrUn	+	LOC111386037	protein_coding	NW_019252861.1:5-1144	8.83766	1.01038	-3.12877	5e-05	0.000601276	Down	XP_022866235.1	probable serine/threonine-protein kinase PIX13, partial	AT2G17220
111386074	Chr3	+	LOC111386074	protein_coding	NC_036239.1:11391993-11400397	236.515	36.3667	-2.70124	5e-05	0.000601276	Down	XP_022866268.1	glucan endo-1,3-beta-glucosidase, acidic-like	NA
111386211	ChrUn	-	LOC111386211	protein_coding	NW_019253712.1:37736-48041	11.5461	2.43522	-2.24529	5e-05	0.000601276	Down	XP_022866432.1	uncharacterized protein LOC111386211	AT2G07715
111386226	ChrUn	+	LOC111386226	protein_coding	NW_019253788.1:21068-25049	8.15522	1.79878	-2.18071	5e-05	0.000601276	Down	XP_022866445.1; XP_022866447.1; XP_022866446.1	SRSF protein kinase 1-like isoform X1; SRSF protein kinase 1-like isoform X3; SRSF protein kinase 1-like isoform X2	AT3G53030
111386320	ChrUn	-	LOC111386320	lncRNA	NW_019254129.1:18238-20074	1.36002	7.2547	2.41529	0.00015	0.00157113	Up	NA	NA	NA
111386489	ChrUn	-	LOC111386489	protein_coding	NW_019254959.1:30769-33439	7.92782	1.2062	-2.71645	5e-05	0.000601276	Down	XP_022866723.1	G-type lectin S-receptor-like serine/threonine-protein kinase LECRK2	NA
111386590	ChrUn	+	LOC111386590	lncRNA	NW_019255539.1:244475-245086	6.46456	1.47491	-2.13192	0.00725	0.0363246	Down	NA	NA	NA
111386613	ChrUn	-	LOC111386613	protein_coding	NW_019255549.1:2-1146	16.1499	1.89932	-3.08797	5e-05	0.000601276	Down	XP_022866849.1	F-box protein PP2-B10-like	NA
111386683	ChrUn	+	LOC111386683	protein_coding	NW_019255999.1:26578-27943	21.1956	4.48403	-2.2409	5e-05	0.000601276	Down	XP_022866912.1	EG45-like domain containing protein	NA
111386825	ChrUn	+	LOC111386825	protein_coding	NW_019256747.1:374271-378099	8.6151	1.28941	-2.74015	5e-05	0.000601276	Down	XP_022867070.1	O-fucosyltransferase 19-like	AT2G37980
111386844	Chr3	+	LOC111386844	protein_coding	NC_036239.1:13800211-13803361	23.5595	4.90333	-2.26447	5e-05	0.000601276	Down	XP_022867098.1	probable xyloglucan endotransglucosylase/hydrolase protein 30	AT1G32170
111386917	ChrUn	-	LOC111386917	lncRNA	NW_019257200.1:500-1114	18.949	3.66134	-2.37167	5e-05	0.000601276	Down	NA	NA	NA
111386940	ChrUn	-	LOC111386940	protein_coding	NW_019257422.1:3-1013	8.51333	2.10393	-2.01664	5e-05	0.000601276	Down	XP_022867211.1	putative disease resistance protein At1g50180, partial	NA
111386961	ChrUn	+	LOC111386961	protein_coding	NW_019257614.1:26-1060	15.767	2.75655	-2.51597	0.0001	0.00110958	Down	XP_022867233.1	uncharacterized protein LOC111386961	AT1G15410
111387002	ChrUn	-	LOC111387002	protein_coding	NW_019257786.1:6-1092	7.3585	1.78589	-2.04277	0.00105	0.00790435	Down	XP_022867287.1; XP_022867286.1	uncharacterized protein LOC111387002 isoform X2; uncharacterized protein LOC111387002 isoform X1	NA
111387007	ChrUn	+	LOC111387007	protein_coding	NW_019257787.1:21998-24087	34.9467	8.26658	-2.0798	5e-05	0.000601276	Down	XP_022867292.1	GDSL esterase/lipase CPRD49-like	NA
111387082	ChrUn	-	LOC111387082	protein_coding	NW_019258410.1:56059-59787	49.4438	11.1715	-2.14597	5e-05	0.000601276	Down	XP_022867367.1; XP_022867366.1	premnaspirodiene oxygenase-like isoform X2; premnaspirodiene oxygenase-like isoform X1	NA
111387189	ChrUn	+	LOC111387189	protein_coding	NW_019258828.1:264909-267915	11.4251	2.15396	-2.40715	5e-05	0.000601276	Down	XP_022867496.1	SUPPRESSOR OF GAMMA RESPONSE 1-like	NA
111387220	ChrUn	+	LOC111387220	protein_coding	NW_019259049.1:7371-8404	26.5599	1.65581	-4.00364	5e-05	0.000601276	Down	XP_022867529.1	isoprene synthase, chloroplastic-like	NA
111387297	ChrUn	+	LOC111387297	lncRNA	NW_019259379.1:125363-126200	9.81447	1.3373	-2.87559	0.00015	0.00157113	Down	NA	NA	NA
111387402	ChrUn	+	LOC111387402	protein_coding	NW_019259789.1:129-875	27.6179	181.037	2.71261	5e-05	0.000601276	Up	XP_022867722.1	14 kDa proline-rich protein DC2.15-like	AT2G45180
111387496	ChrUn	+	LOC111387496	protein_coding	NW_019260252.1:13399-18037	2.11374	10.7309	2.34391	5e-05	0.000601276	Up	XP_022867823.1	UDP-glycosyltransferase 83A1-like	NA
111387692	ChrUn	+	LOC111387692	protein_coding	NW_019261692.1:300641-304424	1.41363	7.5222	2.41175	5e-05	0.000601276	Up	XP_022868036.1	3-hydroxy-3-methylglutaryl-coenzyme A reductase 1-like	AT1G76490
111387703	ChrUn	+	LOC111387703	protein_coding	NW_019261692.1:122484-125088	8.13285	1.07437	-2.92027	5e-05	0.000601276	Down	XP_022868054.1	protein STRICTOSIDINE SYNTHASE-LIKE 6-like	NA
111387777	ChrUn	+	LOC111387777	protein_coding	NW_019262249.1:6-563	12.6462	2.66834	-2.24469	0.0006	0.00500723	Down	XP_022868133.1	cysteine-rich receptor-like protein kinase 28	NA
111387878	ChrUn	+	LOC111387878	lncRNA	NW_019262646.1:6-2044	5.70089	1.28193	-2.15287	0.004	0.0230155	Down	NA	NA	NA
111387989	ChrUn	-	LOC111387989	protein_coding	NW_019262733.1:19668-21286	61.8766	8.09126	-2.93496	5e-05	0.000601276	Down	XP_022868412.1	agamous-like MADS-box protein AGL8 homolog	NA
111388003	ChrUn	-	LOC111388003	protein_coding	NW_019262758.1:953-1694	12.4182	2.0995	-2.56433	5e-05	0.000601276	Down	XP_022868427.1	uncharacterized protein LOC111388003	NA
111388177	ChrUn	+	LOC111388177	protein_coding	NW_019262951.1:1222-3189	67.4384	13.3373	-2.33811	5e-05	0.000601276	Down	XP_022868628.1	low-temperature-induced cysteine proteinase-like	AT1G47128
111388206	ChrUn	-	LOC111388206	protein_coding	NW_019262984.1:24178-25675	13.9839	2.62429	-2.41377	5e-05	0.000601276	Down	XP_022868659.1	serine/threonine-protein kinase WNK1-like	NA
111388262	Chr3	+	LOC111388262	protein_coding	NC_036239.1:18380346-18381610	5.71492	35.7779	2.64626	5e-05	0.000601276	Up	XP_022868720.1	transcription factor RADIALIS-like	AT2G21650
111388325	ChrUn	+	LOC111388325	protein_coding	NW_019263193.1:37529-42542	14.0541	1.34219	-3.38833	5e-05	0.000601276	Down	XP_022868774.1	E3 ubiquitin-protein ligase RGLG5-like	AT1G67800
111388378	ChrUn	+	LOC111388378	protein_coding	NW_019263203.1:2063-3989	22.5502	1.71093	-3.72029	5e-05	0.000601276	Down	XP_022868828.1	ferruginol synthase-like	NA
111388400	ChrUn	+	LOC111388400	protein_coding	NW_019263214.1:274241-286450	2815.19	180.181	-3.96571	5e-05	0.000601276	Down	XP_022868860.1	pathogenesis-related protein STH-21-like	NA
111388410	ChrUn	+	LOC111388410	protein_coding	NW_019263214.1:330173-331106	528.812	24.6574	-4.42266	5e-05	0.000601276	Down	XP_022868869.1	pathogenesis-related protein STH-2-like	NA
111388415	ChrUn	+	LOC111388415	protein_coding	NW_019263214.1:255388-256331	43.9756	3.40216	-3.69218	5e-05	0.000601276	Down	XP_022868873.1	major allergen Pru ar 1-like	NA
111388513	ChrUn	+	LOC111388513	protein_coding	NW_019263334.1:224611-254977	7.56574	1.76692	-2.09824	5e-05	0.000601276	Down	XP_022869012.1	cytokinin dehydrogenase 5-like	AT1G75450
111388555	ChrUn	-	LOC111388555	protein_coding	NW_019263365.1:273025-275021	19.2479	85.2772	2.14746	5e-05	0.000601276	Up	XP_022869075.1	uncharacterized protein LOC111388555	AT2G48070
111388613	ChrUn	+	LOC111388613	lncRNA	NW_019263417.1:151195-156905	5.6669	1.21356	-2.22331	0.00055	0.00466141	Down	NA	NA	NA
111388647	ChrUn	+	LOC111388647	protein_coding	NW_019263439.1:93391-95882	23.4459	2.10935	-3.47446	5e-05	0.000601276	Down	XP_022869174.1	cytochrome P450 CYP72A219-like	NA
111388685	ChrUn	-	LOC111388685	protein_coding	NW_019263520.1:270926-272782	32.7236	2.69843	-3.60014	5e-05	0.000601276	Down	XP_022869228.1	premnaspirodiene oxygenase-like	NA
111388725	ChrUn	-	LOC111388725	protein_coding	NW_019263579.1:138699-144668	2.12244	10.4141	2.29473	5e-05	0.000601276	Up	XP_022869282.1; XP_022869281.1; XP_022869283.1	uncharacterized protein LOC111388725 isoform X2; uncharacterized protein LOC111388725 isoform X1; uncharacterized protein LOC111388725 isoform X3	AT5G62720
111388789	ChrUn	-	LOC111388789	protein_coding	NW_019263602.1:186-1081	5.50164	27.1205	2.30145	5e-05	0.000601276	Up	XP_022869362.1	14 kDa proline-rich protein DC2.15-like	AT2G45180
111388919	Chr3	-	LOC111388919	protein_coding	NC_036239.1:19525791-19529402	5.72433	1.00432	-2.51089	5e-05	0.000601276	Down	XP_022869517.1	receptor-like protein kinase HAIKU2	NA
111389163	ChrUn	+	LOC111389163	pseudogene	NW_019264005.1:46747-50914	1.74905	8.27415	2.24204	5e-05	0.000601276	Up	NA	NA	NA
111389185	ChrUn	+	LOC111389185	protein_coding	NW_019264016.1:256939-259858	17.0135	1.6589	-3.35838	5e-05	0.000601276	Down	XP_022869846.1	transcription factor bHLH69-like	NA
111389239	ChrUn	-	LOC111389239	protein_coding	NW_019264047.1:336787-338087	79.2648	10.4535	-2.92269	5e-05	0.000601276	Down	XP_022869897.1	uncharacterized protein LOC111389239	AT3G55240
111389267	ChrUn	-	LOC111389267	protein_coding	NW_019264065.1:11187-11754	9.67158	38.7548	2.00255	5e-05	0.000601276	Up	XP_022869949.1	putative lipid-binding protein At4g00165	NA
111389364	ChrUn	+	LOC111389364	protein_coding	NW_019264200.1:58692-63026	36.5775	3.03832	-3.58961	5e-05	0.000601276	Down	XP_022870055.1	WRKY transcription factor 6-like	NA
111389410	Chr3	+	LOC111389410	protein_coding	NC_036239.1:20402883-20403687	32.9538	7.76026	-2.08627	5e-05	0.000601276	Down	XP_022870102.1	probable serine/threonine-protein kinase PIX13	AT2G17220
111389549	ChrUn	+	LOC111389549	protein_coding	NW_019264345.1:2594283-2595378	19.1145	3.10968	-2.61983	5e-05	0.000601276	Down	XP_022870245.1	uncharacterized protein LOC111389549	NA
111389666	ChrUn	-	LOC111389666	protein_coding	NW_019264420.1:261-1922	58.8735	4.60386	-3.6767	5e-05	0.000601276	Down	XP_022870375.1	probable LRR receptor-like serine/threonine-protein kinase At1g29720	NA
111389706	ChrUn	+	LOC111389706	lncRNA	NW_019264481.1:6-1192	13.5137	1.60297	-3.0756	5e-05	0.000601276	Down	NA	NA	NA
111389889	Chr3	-	LOC111389889	protein_coding	NC_036239.1:21267354-21268905	3.27575	14.2843	2.12454	5e-05	0.000601276	Up	XP_022870634.1	F-box protein PP2-B15-like	NA
111390128	Chr3	-	LOC111390128	protein_coding	NC_036239.1:21601700-21604063	10.4679	1.44323	-2.8586	5e-05	0.000601276	Down	XP_022870899.1	galactinol synthase 2-like	AT1G56600
111390165	ChrUn	-	LOC111390165	protein_coding	NW_019264892.1:76997-78030	5.5998	1.33243	-2.07131	0.0002	0.00201483	Down	XP_022870942.1	uncharacterized protein LOC111390165	NA
111390253	ChrUn	-	LOC111390253	pseudogene	NW_019265017.1:281426-284316	5.39129	37.1331	2.784	5e-05	0.000601276	Up	NA	NA	NA
111390361	ChrUn	+	LOC111390361	protein_coding	NW_019265131.1:261794-274347	32.1796	5.931	-2.4398	5e-05	0.000601276	Down	XP_022871158.1	probable leucine-rich repeat receptor-like protein kinase At1g35710	NA
111390427	ChrUn	+	LOC111390427	protein_coding	NW_019265184.1:593357-594869	2.40993	17.674	2.87456	5e-05	0.000601276	Up	XP_022871236.1; XP_022871237.1	uncharacterized protein LOC111390427; uncharacterized protein LOC111390427	NA
111390435	ChrUn	+	LOC111390435	protein_coding	NW_019265206.1:3187-6296	92.3183	9.51323	-3.27861	5e-05	0.000601276	Down	XP_022871243.1; XP_022871244.1	LEAF RUST 10 DISEASE-RESISTANCE LOCUS RECEPTOR-LIKE PROTEIN KINASE-like 1.1 isoform X1; LEAF RUST 10 DISEASE-RESISTANCE LOCUS RECEPTOR-LIKE PROTEIN KINASE-like 1.1 isoform X2	NA
111390440	ChrUn	+	LOC111390440	protein_coding	NW_019265206.1:17843-21489	10.6384	1.34803	-2.98036	5e-05	0.000601276	Down	XP_022871260.1	LEAF RUST 10 DISEASE-RESISTANCE LOCUS RECEPTOR-LIKE PROTEIN KINASE-like 2.4	NA
111390441	ChrUn	+	LOC111390441	protein_coding	NW_019265206.1:153122-155755	17.8611	1.51056	-3.56366	5e-05	0.000601276	Down	XP_022871262.1	LEAF RUST 10 DISEASE-RESISTANCE LOCUS RECEPTOR-LIKE PROTEIN KINASE-like 2.5	NA
111390556	ChrUn	+	LOC111390556	protein_coding	NW_019265290.1:155807-157621	175.714	31.3958	-2.48459	5e-05	0.000601276	Down	XP_022871378.1	inorganic phosphate transporter 1-4-like	AT2G38940
111390578	ChrUn	+	LOC111390578	protein_coding	NW_019265290.1:988084-1004199	8.42069	2.06883	-2.02513	5e-05	0.000601276	Down	XP_022871407.1; XP_022871408.1	pre-mRNA-processing factor 19-like; pre-mRNA-processing factor 19-like	NA
111390801	Chr3	-	LOC111390801	protein_coding	NC_036239.1:23629726-23630351	14.4272	1.73027	-3.05972	5e-05	0.000601276	Down	XP_022871684.1	60S ribosomal protein L27-3	AT4G15000
111390808	Chr3	-	LOC111390808	protein_coding	NC_036239.1:23676008-23679195	5.76687	1.23991	-2.21755	0.00015	0.00157113	Down	XP_022871695.1	probable tyrosine-protein phosphatase At1g05000	AT3G02800
111390902	ChrUn	+	LOC111390902	protein_coding	NW_019265645.1:168456-176840	88.6204	15.343	-2.53006	5e-05	0.000601276	Down	XP_022871788.1; XP_022871790.1	plasma membrane ATPase 4-like isoform X1; plasma membrane ATPase 4-like isoform X2	AT4G30190
111391214	ChrUn	+	LOC111391214	protein_coding	NW_019266055.1:52874-127040	21.2695	2.44772	-3.11927	5e-05	0.000601276	Down	XP_022872148.1; XP_022872147.1; XP_022872150.1; XP_022872146.1; XP_022872145.1; XP_022872149.1	lysine histidine transporter 1-like isoform X4; lysine histidine transporter 1-like isoform X3; lysine histidine transporter 1-like isoform X6; lysine histidine transporter 1-like isoform X2; lysine histidine transporter 1-like isoform X1; lysine histidine transporter 1-like isoform X5	AT5G40780
111391215	Chr3	-	LOC111391215	protein_coding	NC_036239.1:1288340-1288962	1.30967	5.69691	2.12097	0.00845	0.0408682	Up	XP_022872153.1	LYR motif-containing protein At3g19508-like	AT3G19508
111391244	ChrUn	-	LOC111391244	protein_coding	NW_019266107.1:317655-368924	21.5565	2.98093	-2.85429	5e-05	0.000601276	Down	XP_022872180.1	serine protease SPPA, chloroplastic-like	AT1G73990
111391402	ChrUn	-	LOC111391402	protein_coding	NW_019266317.1:279944-283987	14.8941	82.0307	2.46142	5e-05	0.000601276	Up	XP_022872384.1	protein NRT1/ PTR FAMILY 5.1-like	AT2G40460
111391492	ChrUn	+	LOC111391492	protein_coding	NW_019266402.1:206104-207049	1.22977	7.1234	2.53418	0.00015	0.00157113	Up	XP_022872491.1	non-specific lipid-transfer protein-like protein At2g13820	NA
111391529	ChrUn	+	LOC111391529	protein_coding	NW_019266434.1:1545184-1547798	98.9374	15.6013	-2.66485	5e-05	0.000601276	Down	XP_022872527.1	cytochrome b561 and DOMON domain-containing protein At4g17280-like	NA
111391541	ChrUn	-	LOC111391541	protein_coding	NW_019266435.1:281790-282855	18.5435	2.9697	-2.64253	5e-05	0.000601276	Down	XP_022872546.1	zinc finger protein ZAT10-like	NA
111391572	ChrUn	-	LOC111391572	protein_coding	NW_019266496.1:370681-371182	6.42334	1.30258	-2.30195	0.0037	0.0216377	Down	XP_022872578.1	BON1-associated protein 2-like	NA
111391810	ChrUn	-	LOC111391810	protein_coding	NW_019266766.1:19949-22812	33.6723	2.31188	-3.86443	5e-05	0.000601276	Down	XP_022872840.1; XP_022872841.1	rust resistance kinase Lr10-like; rust resistance kinase Lr10-like	NA
111391861	ChrUn	+	LOC111391861	protein_coding	NW_019266937.1:74573-75216	11.1142	49.8348	2.16475	5e-05	0.000601276	Up	XP_022872907.1	probable steroid-binding protein 3	AT2G24940
111391866	ChrUn	+	LOC111391866	protein_coding	NW_019266939.1:44-1426	1.67758	8.47479	2.3368	5e-05	0.000601276	Up	XP_022872910.1	sodium/hydrogen exchanger 2-like	NA
111391882	ChrUn	-	LOC111391882	pseudogene	NW_019266999.1:324387-326559	11.3912	2.81286	-2.01781	5e-05	0.000601276	Down	NA	NA	NA
111391975	ChrUn	-	LOC111391975	protein_coding	NW_019267092.1:69137-78003	71.8256	11.6128	-2.62878	5e-05	0.000601276	Down	XP_022873023.1	glucose-1-phosphate adenylyltransferase large subunit 1-like	AT4G39210
111392014	ChrUn	-	LOC111392014	protein_coding	NW_019267155.1:524056-526652	1.52899	14.9942	3.29376	5e-05	0.000601276	Up	XP_022873069.1	probable aquaporin PIP-type pTOM75	AT4G00430
111392080	ChrUn	-	LOC111392080	protein_coding	NW_019267241.1:99388-102156	6.17305	36.099	2.54791	5e-05	0.000601276	Up	XP_022873123.1; XP_022873124.1; XP_022873125.1; XP_022873126.1; XP_022873127.1	chitinase-like protein 1; chitinase-like protein 1; chitinase-like protein 1; chitinase-like protein 1; chitinase-like protein 1	AT1G05850
111392105	ChrUn	+	LOC111392105	protein_coding	NW_019267252.1:37782-39330	20.8657	5.10791	-2.03033	5e-05	0.000601276	Down	XP_022873147.1	salicylic acid-binding protein 2-like	NA
111392319	ChrUn	+	LOC111392319	lncRNA	NW_019267682.1:96714-97812	50.5399	4.09392	-3.62587	5e-05	0.000601276	Down	NA	NA	NA
111392343	ChrUn	-	LOC111392343	protein_coding	NW_019267693.1:137078-139603	27.4007	239.084	3.12524	5e-05	0.000601276	Up	XP_022873434.1; XP_022873435.1	carbonic anhydrase 2-like isoform X1; carbonic anhydrase, chloroplastic-like isoform X2	AT3G01500
111392361	ChrUn	+	LOC111392361	protein_coding	NW_019267704.1:320372-324368	4.40937	1.01647	-2.117	0.0002	0.00201483	Down	XP_022873463.1; XP_022873462.1	transcription initiation factor IIB-2-like isoform X2; transcription initiation factor IIB-2-like isoform X1	AT3G10330
111392399	ChrUn	-	LOC111392399	protein_coding	NW_019267756.1:122621-123268	53.2927	4.87278	-3.45112	5e-05	0.000601276	Down	XP_022873508.1	dirigent protein 5-like	AT1G64160
111392405	ChrUn	-	LOC111392405	protein_coding	NW_019267756.1:118909-119782	54.0614	4.23617	-3.67377	5e-05	0.000601276	Down	XP_022873513.1	disease resistance response protein 206-like	NA
111392623	ChrUn	+	LOC111392623	lncRNA	NW_019267976.1:107206-115031	2.11304	16.4497	2.96067	5e-05	0.000601276	Up	NA	NA	NA
111392789	ChrUn	-	LOC111392789	protein_coding	NW_019268287.1:135258-137060	40.5657	206.404	2.34714	5e-05	0.000601276	Up	XP_022873952.1	protein CURVATURE THYLAKOID 1B, chloroplastic-like	AT2G46820
111392812	ChrUn	+	LOC111392812	protein_coding	NW_019268308.1:615551-619518	97.7783	8.21331	-3.57348	5e-05	0.000601276	Down	XP_022873973.1	protein DOWNY MILDEW RESISTANCE 6-like	AT5G24530
111392823	ChrUn	-	LOC111392823	pseudogene	NW_019268357.1:371-3678	30.5107	3.08496	-3.30599	5e-05	0.000601276	Down	NA	NA	NA
111392938	ChrUn	+	LOC111392938	protein_coding	NW_019268496.1:19534-21574	205.145	9.84218	-4.38152	5e-05	0.000601276	Down	XP_022874117.1	probable WRKY transcription factor 70	NA
111392940	ChrUn	+	LOC111392940	protein_coding	NW_019268496.1:201034-204179	6.52106	1.37346	-2.24729	5e-05	0.000601276	Down	XP_022874120.1	uncharacterized protein LOC111392940	NA
111393058	Chr1	+	LOC111393058	protein_coding	NC_036237.1:7639677-7650578	8.70859	36.5647	2.06994	5e-05	0.000601276	Up	XP_022874229.1; XP_022874235.1	traB domain-containing protein isoform X1; traB domain-containing protein isoform X2	AT5G52030
111393113	Chr4	-	LOC111393113	protein_coding	NC_036240.1:17674874-17675519	55.5008	6.52726	-3.08796	5e-05	0.000601276	Down	XP_022874278.1	extensin-3-like	NA
111393193	Chr1	-	LOC111393193	protein_coding	NC_036237.1:9397498-9400085	1.22359	9.85076	3.00911	5e-05	0.000601276	Up	XP_022874389.1	transmembrane ascorbate ferrireductase 1-like	AT4G25570
111393286	Chr4	-	LOC111393286	protein_coding	NC_036240.1:2922339-2923723	21.5187	1.99785	-3.42907	5e-05	0.000601276	Down	XP_022874514.1	cytochrome P450 81F3-like	AT1G66540
111393460	Chr4	-	LOC111393460	protein_coding	NC_036240.1:7389192-7390765	6.63055	1.64625	-2.00994	5e-05	0.000601276	Down	XP_022874758.1	NAC domain-containing protein 72-like	AT4G27410
111393511	Chr4	-	LOC111393511	protein_coding	NC_036240.1:8466087-8467451	21.6663	4.99992	-2.11548	5e-05	0.000601276	Down	XP_022874843.1	endochitinase EP3-like	AT3G54420
111393561	Chr4	+	LOC111393561	protein_coding	NC_036240.1:9413218-9416495	79.6359	14.8721	-2.42081	5e-05	0.000601276	Down	XP_022874919.1	MLO-like protein 1	AT4G02600
111393576	Chr4	-	LOC111393576	protein_coding	NC_036240.1:9713791-9714808	2.01151	10.9056	2.43872	5e-05	0.000601276	Up	XP_022874944.1	uncharacterized protein LOC111393576	NA
111393579	Chr4	+	LOC111393579	protein_coding	NC_036240.1:9803515-9809757	120.161	20.3695	-2.56049	5e-05	0.000601276	Down	XP_022874950.1; XP_022874951.1; XP_022874952.1	cysteine synthase, chloroplastic/chromoplastic isoform X1; cysteine synthase, chloroplastic/chromoplastic isoform X2; cysteine synthase, chloroplastic/chromoplastic isoform X3	AT3G59760
111393665	Chr4	-	LOC111393665	protein_coding	NC_036240.1:12579288-12580754	33.9776	4.45546	-2.93094	5e-05	0.000601276	Down	XP_022875086.1	LOB domain-containing protein 1-like	AT1G07900
111393738	Chr4	+	LOC111393738	protein_coding	NC_036240.1:14637140-14640595	37.0521	8.34018	-2.15141	5e-05	0.000601276	Down	XP_022875194.1; XP_022875195.1; XP_022875196.1	probably inactive leucine-rich repeat receptor-like protein kinase At5g48380; probably inactive leucine-rich repeat receptor-like protein kinase At5g48380; probably inactive leucine-rich repeat receptor-like protein kinase At5g48380	AT5G48380
111393741	Chr4	-	LOC111393741	protein_coding	NC_036240.1:14655832-14665875	15.2014	1.33157	-3.513	0.00755	0.0374966	Down	XP_022875199.1; XP_022875200.1; XP_022875201.1; XP_022875202.1	uncharacterized protein LOC111393741 isoform X1; uncharacterized protein LOC111393741 isoform X2; uncharacterized protein LOC111393741 isoform X3; uncharacterized protein LOC111393741 isoform X4	AT4G12840
111393811	Chr4	-	LOC111393811	protein_coding	NC_036240.1:16195586-16197491	9.84108	2.2704	-2.11587	5e-05	0.000601276	Down	XP_022875295.1	protein UPSTREAM OF FLC-like	NA
111393823	Chr4	-	LOC111393823	protein_coding	NC_036240.1:16385451-16389082	15.2696	2.22983	-2.77565	5e-05	0.000601276	Down	XP_022875309.1	probable LRR receptor-like serine/threonine-protein kinase At1g05700	NA
111393829	Chr4	-	LOC111393829	protein_coding	NC_036240.1:16802688-16810897	24.3199	1.4547	-4.06335	5e-05	0.000601276	Down	XP_022875315.1	probable LRR receptor-like serine/threonine-protein kinase At3g47570	NA
111393867	Chr4	-	LOC111393867	lncRNA	NC_036240.1:17673955-17674615	55.8483	9.16017	-2.60807	5e-05	0.000601276	Down	NA	NA	NA
111393937	Chr4	+	LOC111393937	lncRNA	NC_036240.1:19665490-19665944	8.09466	1.11537	-2.85945	0.0037	0.0216377	Down	NA	NA	NA
111394072	Chr4	-	LOC111394072	protein_coding	NC_036240.1:10362581-10363461	5.00254	1.14456	-2.12787	0.00085	0.00666494	Down	XP_022875619.1	flowering-promoting factor 1-like protein 3	AT5G24860
111394133	Chr5	-	LOC111394133	pseudogene	NC_036241.1:2849518-2863321	1.65457	7.43797	2.16845	5e-05	0.000601276	Up	NA	NA	NA
111394321	Chr5	-	LOC111394321	lncRNA	NC_036241.1:8272-12020	20.8969	1.28549	-4.0229	5e-05	0.000601276	Down	NA	NA	NA
111394335	Chr5	-	LOC111394335	protein_coding	NC_036241.1:387642-392369	1.08417	9.10612	3.07024	5e-05	0.000601276	Up	XP_022875865.1; XP_022875866.1	uncharacterized protein LOC111394335; uncharacterized protein LOC111394335	NA
111394348	Chr5	+	LOC111394348	protein_coding	NC_036241.1:978424-987427	4.10788	25.1658	2.615	5e-05	0.000601276	Up	XP_022875883.1	long chain acyl-CoA synthetase 9, chloroplastic-like	AT1G77590
111394361	Chr5	+	LOC111394361	protein_coding	NC_036241.1:1169360-1172394	13.5904	1.49545	-3.18393	5e-05	0.000601276	Down	XP_022875900.1	amino acid permease 3-like	AT5G09220
111394405	Chr5	+	LOC111394405	protein_coding	NC_036241.1:2615979-2619190	20.3058	2.24332	-3.17819	5e-05	0.000601276	Down	XP_022875977.1	elongation factor 1-gamma 2-like	AT1G09640
111394416	Chr5	-	LOC111394416	protein_coding	NC_036241.1:2816930-2821103	16.7368	2.77453	-2.59271	5e-05	0.000601276	Down	XP_022875994.1; XP_022875995.1; XP_022875996.1; XP_022875998.1; XP_022875999.1	UPF0481 protein At3g47200-like; UPF0481 protein At3g47200-like; UPF0481 protein At3g47200-like; UPF0481 protein At3g47200-like; UPF0481 protein At3g47200-like	NA
111394439	Chr5	-	LOC111394439	protein_coding	NC_036241.1:3946188-3950553	7.16322	155.309	4.43839	5e-05	0.000601276	Up	XP_022876032.1	SKP1-like protein 1A	AT1G75950
111394441	Chr5	-	LOC111394441	protein_coding	NC_036241.1:4026961-4031367	166.697	22.4447	-2.89278	5e-05	0.000601276	Down	XP_022876034.1	SKP1-like protein 1A	AT1G75950
111394659	Chr5	+	LOC111394659	protein_coding	NC_036241.1:11862095-11871792	2.90253	12.0046	2.0482	5e-05	0.000601276	Up	XP_022876350.1	aspartate--tRNA ligase, chloroplastic/mitochondrial-like	AT4G33760
111394708	Chr5	-	LOC111394708	lncRNA	NC_036241.1:13099143-13100582	22.0802	1.8414	-3.58388	5e-05	0.000601276	Down	NA	NA	NA
111394727	Chr5	-	LOC111394727	protein_coding	NC_036241.1:13768795-13770428	56.1407	9.72244	-2.52966	5e-05	0.000601276	Down	XP_022876450.1	anthocyanidin 3-O-glucoside 2\\'\\'\\'-O-xylosyltransferase-like	NA
111394752	Chr5	+	LOC111394752	protein_coding	NC_036241.1:14246933-14248575	110.155	20.4575	-2.42884	5e-05	0.000601276	Down	XP_022876493.1	NAC domain-containing protein 72-like	AT4G27410
111394755	Chr5	+	LOC111394755	protein_coding	NC_036241.1:14290037-14311493	5.07471	21.6935	2.09586	5e-05	0.000601276	Up	XP_022876500.1; XP_022876503.1; XP_022876499.1; XP_022876496.1; XP_022876497.1; XP_022876501.1; XP_022876502.1; XP_022876504.1	uncharacterized protein LOC111394755 isoform X3; uncharacterized protein LOC111394755 isoform X6; uncharacterized protein LOC111394755 isoform X2; uncharacterized protein LOC111394755 isoform X1; uncharacterized protein LOC111394755 isoform X1; uncharacterized protein LOC111394755 isoform X4; uncharacterized protein LOC111394755 isoform X5; uncharacterized protein LOC111394755 isoform X7	NA
111394775	Chr5	+	LOC111394775	protein_coding	NC_036241.1:14627607-14631324	16.0907	2.77071	-2.5379	5e-05	0.000601276	Down	XP_022876525.1; XP_022876526.1; XP_022876527.1; XP_022876528.1; XP_022876529.1	G-type lectin S-receptor-like serine/threonine-protein kinase At4g27290 isoform X1; G-type lectin S-receptor-like serine/threonine-protein kinase At4g27290 isoform X2; G-type lectin S-receptor-like serine/threonine-protein kinase At4g27290 isoform X3; G-type lectin S-receptor-like serine/threonine-protein kinase At4g27290 isoform X3; G-type lectin S-receptor-like serine/threonine-protein kinase S…	NA
111394833	Chr5	-	LOC111394833	protein_coding	NC_036241.1:16117072-16118351	75.5793	7.4408	-3.34446	5e-05	0.000601276	Down	XP_022876617.1	probable carboxylesterase 6	NA
111394848	Chr5	-	LOC111394848	pseudogene	NC_036241.1:16358449-16359266	3.63209	18.9388	2.38248	5e-05	0.000601276	Up	NA	NA	NA
111395203	Chr6	+	LOC111395203	protein_coding	NC_036242.1:14821310-14821619	14.3054	1.62584	-3.1373	0.0032	0.0193187	Down	XP_022876970.1	uncharacterized protein LOC111395203	NA
111395504	Chr6	-	LOC111395504	protein_coding	NC_036242.1:2921794-2925915	22.9812	1.53306	-3.90597	5e-05	0.000601276	Down	XP_022877289.1	cytochrome P450 CYP72A219-like	NA
111395531	Chr6	+	LOC111395531	protein_coding	NC_036242.1:3614635-3616131	1.77213	7.98586	2.17197	5e-05	0.000601276	Up	XP_022877321.1	protodermal factor 1-like	AT2G42840
111395564	Chr6	+	LOC111395564	protein_coding	NC_036242.1:4179586-4206470	1.23817	5.13509	2.05218	0.00105	0.00790435	Up	XP_022877367.1; XP_022877369.1	pathogen-related protein-like; pathogen-related protein-like	AT1G78780
111395617	Chr1	-	LOC111395617	protein_coding	NC_036237.1:16364510-16366583	14.2476	2.95496	-2.26951	5e-05	0.000601276	Down	XP_022877469.1	transcription factor MYB88-like	NA
111395684	Chr6	+	LOC111395684	protein_coding	NC_036242.1:7417237-7418543	3.81257	20.1596	2.40263	5e-05	0.000601276	Up	XP_022877562.1	stem-specific protein TSJT1-like	AT4G27450
111395687	Chr6	-	LOC111395687	protein_coding	NC_036242.1:7464146-7466184	9.43458	39.2232	2.05568	5e-05	0.000601276	Up	XP_022877565.1	uncharacterized protein LOC111395687	AT3G15480
111395713	Chr6	-	LOC111395713	pseudogene	NC_036242.1:8148302-8248360	21.3413	1.74477	-3.61254	5e-05	0.000601276	Down	NA	NA	NA
111395715	Chr6	-	LOC111395715	pseudogene	NC_036242.1:8439370-8582478	17.3304	2.58645	-2.74427	5e-05	0.000601276	Down	NA	NA	NA
111395789	Chr6	-	LOC111395789	protein_coding	NC_036242.1:9763750-9764863	9.66808	1.70534	-2.50317	5e-05	0.000601276	Down	XP_022877706.1	9-cis-epoxycarotenoid dioxygenase NCED1, chloroplastic-like	AT3G14440
111395906	Chr6	+	LOC111395906	protein_coding	NC_036242.1:13427551-13428451	32.1841	132.642	2.04312	5e-05	0.000601276	Up	XP_022877892.1	uncharacterized protein LOC111395906	NA
111395914	Chr6	-	LOC111395914	protein_coding	NC_036242.1:13524755-13526209	1.14732	10.4435	3.18628	5e-05	0.000601276	Up	XP_022877903.1	uncharacterized protein LOC111395914	NA
111395988	Chr6	-	LOC111395988	protein_coding	NC_036242.1:15586384-15590608	6.35936	1.3329	-2.25431	5e-05	0.000601276	Down	XP_022878001.1; XP_022878000.1	G-type lectin S-receptor-like serine/threonine-protein kinase At4g27290 isoform X2; receptor-like serine/threonine-protein kinase SD1-8 isoform X1	NA
111396004	Chr6	-	LOC111396004	lncRNA	NC_036242.1:16084220-16085574	1.07706	7.65596	2.82948	0.0003	0.00282566	Up	NA	NA	NA
111396131	Chr6	+	LOC111396131	lncRNA	NC_036242.1:20822854-20824158	1.20175	7.91995	2.72036	0.00015	0.00157113	Up	NA	NA	NA
111396135	Chr6	-	LOC111396135	protein_coding	NC_036242.1:20963526-20968844	1.24715	21.7498	4.12429	0.0007	0.0056863	Up	XP_022878216.1; XP_022878215.1	protein PLASTID REDOX INSENSITIVE 2, chloroplastic-like isoform X2; protein PLASTID REDOX INSENSITIVE 2, chloroplastic-like isoform X1	NA
111396163	Chr6	-	LOC111396163	protein_coding	NC_036242.1:21917431-21922187	19.0236	4.18071	-2.18597	5e-05	0.000601276	Down	XP_022878264.1; XP_022878265.1	uncharacterized protein LOC111396163; uncharacterized protein LOC111396163	AT1G67850
111396333	Chr6	-	LOC111396333	protein_coding	NC_036242.1:28058632-28076700	13.22	63.4992	2.26402	5e-05	0.000601276	Up	XP_022878511.1; XP_022878510.1	uncharacterized protein LOC111396333 isoform X2; uncharacterized protein LOC111396333 isoform X1	AT1G14990
111396402	Chr6	-	LOC111396402	protein_coding	NC_036242.1:29657614-29659344	10.9124	1.65751	-2.71887	5e-05	0.000601276	Down	XP_022878607.1	ankyrin repeat-containing protein BDA1-like	NA
111396587	Chr7	-	LOC111396587	lncRNA	NC_036243.1:163512-164454	82.6056	20.2023	-2.03172	5e-05	0.000601276	Down	NA	NA	NA
111396629	Chr7	-	LOC111396629	protein_coding	NC_036243.1:1131828-1132716	3.42646	14.8375	2.11446	5e-05	0.000601276	Up	XP_022878820.1	non-specific lipid-transfer protein-like protein At2g13820	NA
111396699	Chr7	+	LOC111396699	protein_coding	NC_036243.1:2941181-2949254	2.1445	14.4226	2.74962	5e-05	0.000601276	Up	XP_022878928.1	biotin synthase, mitochondrial	AT2G43360
111396802	Chr7	+	LOC111396802	pseudogene	NC_036243.1:5885511-5887531	24.6157	1.97101	-3.64257	5e-05	0.000601276	Down	NA	NA	NA
111396815	Chr7	-	LOC111396815	protein_coding	NC_036243.1:6461432-6464876	9.10569	2.05322	-2.14888	5e-05	0.000601276	Down	XP_022879110.1; XP_022879109.1	uncharacterized protein LOC111396815 isoform X2; uncharacterized protein LOC111396815 isoform X1	NA
111397127	Chr7	-	LOC111397127	protein_coding	NC_036243.1:15033605-15061076	25.229	2.7746	-3.18473	5e-05	0.000601276	Down	XP_022879644.1; XP_022879646.1; XP_022879649.1; XP_022879645.1; XP_022879642.1; XP_022879648.1; XP_022879647.1	probable LRR receptor-like serine/threonine-protein kinase At1g07650 isoform X2; probable leucine-rich repeat receptor-like serine/threonine-protein kinase At3g14840 isoform X4; probable leucine-rich repeat receptor-like serine/threonine-protein kinase At3g14840 isoform X7; probable LRR receptor-like serine/threonine-protein kinase At1g07650 isoform X3; probable LRR receptor-like serine/threonine…	AT1G53430
111397246	Chr7	-	LOC111397246	protein_coding	NC_036243.1:17958854-17960686	11.2084	55.2312	2.3009	5e-05	0.000601276	Up	XP_022879839.1	3-ketoacyl-CoA synthase 6	AT1G68530
111397311	Chr7	+	LOC111397311	protein_coding	NC_036243.1:19611784-19614998	28.9268	6.72409	-2.10499	5e-05	0.000601276	Down	XP_022879929.1	probable disease resistance protein At4g33300	NA
111397321	Chr7	+	LOC111397321	protein_coding	NC_036243.1:19742576-19744699	11.2078	52.1503	2.21817	5e-05	0.000601276	Up	XP_022879939.1	uncharacterized protein LOC111397321	AT1G51100
111397327	Chr1	-	LOC111397327	protein_coding	NC_036237.1:22629802-22643227	1.27087	8.93473	2.81361	5e-05	0.000601276	Up	XP_022879962.1; XP_022879953.1	uncharacterized protein LOC111397327 isoform X2; uncharacterized protein LOC111397327 isoform X1	AT5G51180
111397447	Chr7	-	LOC111397447	protein_coding	NC_036243.1:22076909-22079363	1.18071	8.20695	2.7972	5e-05	0.000601276	Up	XP_022880159.1	growth-regulating factor 6-like	NA
111397484	Chr7	-	LOC111397484	protein_coding	NC_036243.1:23358218-23366469	2.4772	14.5146	2.55072	5e-05	0.000601276	Up	XP_022880202.1; XP_022880203.1	ACT domain-containing protein ACR3-like; ACT domain-containing protein ACR3-like	AT1G76990
111397595	Chr7	-	LOC111397595	protein_coding	NC_036243.1:26298130-26302108	1.68237	9.06689	2.43012	5e-05	0.000601276	Up	XP_022880365.1; XP_022880366.1	protein NDL2-like isoform X1; protein NDL2-like isoform X2	AT5G11790
111397598	Chr7	+	LOC111397598	lncRNA	NC_036243.1:26356339-26357495	18.2826	3.63391	-2.33088	0.0001	0.00110958	Down	NA	NA	NA
111397725	Chr7	+	LOC111397725	lncRNA	NC_036243.1:21903230-21905524	39.8298	9.2404	-2.10782	5e-05	0.000601276	Down	NA	NA	NA
111397812	Chr7	-	LOC111397812	pseudogene	NC_036243.1:5638869-5639893	1.15859	6.66238	2.52367	0.0003	0.00282566	Up	NA	NA	NA
111397849	Chr7	-	LOC111397849	protein_coding	NC_036243.1:7874644-7880622	2.06736	8.45168	2.03145	5e-05	0.000601276	Up	XP_022880587.1	auxin response factor 18-like	NA
111397933	Chr7	-	LOC111397933	protein_coding	NC_036243.1:13807631-13808237	25.7269	2.53523	-3.34309	5e-05	0.000601276	Down	XP_022880664.1	probable calcium-binding protein CML45	NA
111398498	Chr8	+	LOC111398498	protein_coding	NC_036244.1:2074207-2076742	1.68317	14.43	3.09981	5e-05	0.000601276	Up	XP_022881197.1; XP_022881198.1; XP_022881199.1	cytochrome P450 86A22-like; cytochrome P450 86A22-like; cytochrome P450 86A22-like	AT2G45970
111398574	Chr8	+	LOC111398574	protein_coding	NC_036244.1:4478542-4479279	64.3905	14.6706	-2.13392	5e-05	0.000601276	Down	XP_022881307.1	disease resistance response protein 206-like	NA
111398599	Chr8	+	LOC111398599	protein_coding	NC_036244.1:4843000-4847707	13.8996	2.18327	-2.67048	5e-05	0.000601276	Down	XP_022881347.1; XP_022881348.1; XP_022881349.1; XP_022881346.1; XP_022881350.1	ubiquinol oxidase 2, mitochondrial-like isoform X2; ubiquinol oxidase 2, mitochondrial-like isoform X2; ubiquinol oxidase 2, mitochondrial-like isoform X2; ubiquinol oxidase 2, mitochondrial-like isoform X1; ubiquinol oxidase 3, mitochondrial-like isoform X3	AT1G32350
111398635	Chr8	-	LOC111398635	protein_coding	NC_036244.1:5699384-5700287	7.86192	64.6659	3.04005	5e-05	0.000601276	Up	XP_022881396.1	uncharacterized protein LOC111398635	NA
111398674	Chr8	-	LOC111398674	protein_coding	NC_036244.1:6817334-6823623	40.4435	5.33379	-2.92268	5e-05	0.000601276	Down	XP_022881465.1	receptor-like protein kinase HSL1	NA
111398714	Chr8	-	LOC111398714	protein_coding	NC_036244.1:7934792-7944947	2.76662	11.5276	2.05889	5e-05	0.000601276	Up	XP_022881531.1; XP_022881533.1	ABC transporter G family member 32-like isoform X1; ABC transporter G family member 32-like isoform X2	AT2G26910
111398744	Chr8	-	LOC111398744	protein_coding	NC_036244.1:8775144-8781051	19.7136	1.48218	-3.7334	5e-05	0.000601276	Down	XP_022881578.1; XP_022881577.1	LRR receptor-like serine/threonine-protein kinase FLS2 isoform X2; LRR receptor-like serine/threonine-protein kinase GSO2 isoform X1	NA
111398745	Chr8	-	LOC111398745	protein_coding	NC_036244.1:8876087-8878670	4.92288	1.01276	-2.28121	5e-05	0.000601276	Down	XP_022881580.1; XP_022881579.1	ankyrin repeat-containing protein ITN1-like isoform X2; ankyrin repeat-containing protein ITN1-like isoform X1	NA
111398838	Chr8	+	LOC111398838	protein_coding	NC_036244.1:12940021-12976194	2.62956	13.6706	2.37818	0.00025	0.00242195	Up	XP_022881723.1	MADS-box transcription factor 7-like	NA
111398992	Chr8	-	LOC111398992	lncRNA	NC_036244.1:16485070-16490999	12.7807	2.95844	-2.11106	5e-05	0.000601276	Down	NA	NA	NA
111399011	Chr8	-	LOC111399011	protein_coding	NC_036244.1:17060607-17062026	61.7276	1.91519	-5.01035	5e-05	0.000601276	Down	XP_022881974.1	aspartic proteinase CDR1-like	NA
111399032	Chr8	+	LOC111399032	protein_coding	NC_036244.1:17529497-17530705	17.5386	2.60683	-2.75017	5e-05	0.000601276	Down	XP_022881999.1	allene oxide cyclase, chloroplastic-like	AT1G13280
111399060	Chr8	+	LOC111399060	protein_coding	NC_036244.1:18281110-18283530	7.00152	1.14714	-2.60962	5e-05	0.000601276	Down	XP_022882042.1	probable inactive receptor kinase RLK902	NA
111399064	Chr8	-	LOC111399064	protein_coding	NC_036244.1:18351062-18352554	132.555	5.1069	-4.698	5e-05	0.000601276	Down	XP_022882053.1	protein PLANT CADMIUM RESISTANCE 2-like	NA
111399104	Chr8	+	LOC111399104	protein_coding	NC_036244.1:19351527-19352047	8.31391	1.76377	-2.23687	0.00105	0.00790435	Down	XP_022882112.1	uncharacterized protein LOC111399104	AT1G67920
111399106	Chr8	+	LOC111399106	protein_coding	NC_036244.1:19372690-19375718	21.7645	3.61349	-2.59052	5e-05	0.000601276	Down	XP_022882113.1	patatin-like protein 2	AT2G26560
111399118	Chr8	+	LOC111399118	protein_coding	NC_036244.1:19523452-19539803	7.73798	1.1234	-2.78409	5e-05	0.000601276	Down	XP_022882125.1; XP_022882127.1	probable RNA-dependent RNA polymerase 1; probable RNA-dependent RNA polymerase 1	AT1G14790
111399119	Chr8	-	LOC111399119	lncRNA	NC_036244.1:19613603-19614547	1.11409	6.15723	2.46641	0.00175	0.0119569	Up	NA	NA	NA
111399186	Chr8	+	LOC111399186	pseudogene	NC_036244.1:697930-699069	54.0557	9.16699	-2.55993	5e-05	0.000601276	Down	NA	NA	NA
111399240	Chr8	+	LOC111399240	protein_coding	NC_036244.1:10574743-10575553	29.6647	6.21833	-2.25415	5e-05	0.000601276	Down	XP_022882272.1; XP_022882273.1	probable WRKY transcription factor 50 isoform X1; probable WRKY transcription factor 50 isoform X2	NA
111399313	Chr9	+	LOC111399313	protein_coding	NC_036245.1:78233-81309	29.7979	5.99693	-2.31291	5e-05	0.000601276	Down	XP_022882328.1	probable WRKY transcription factor 33	AT2G38470
111399316	Chr9	-	LOC111399316	protein_coding	NC_036245.1:194099-195055	2.00063	11.5345	2.52743	5e-05	0.000601276	Up	XP_022882332.1	abscisic acid receptor PYL4-like	AT2G38310
111399319	Chr9	+	LOC111399319	protein_coding	NC_036245.1:352900-405349	7.698	1.66261	-2.21103	5e-05	0.000601276	Down	XP_022882334.1; XP_022882335.1; XP_022882336.1; XP_022882337.1; XP_022882338.1; XP_022882339.1; XP_022882341.1	protein yippee-like At3g08990 isoform X1; protein yippee-like At3g08990 isoform X2; protein yippee-like At3g08990 isoform X3; protein yippee-like At3g08990 isoform X3; protein yippee-like At3g08990 isoform X3; protein yippee-like At3g08990 isoform X4; protein yippee-like At3g08990 isoform X4	AT3G08990
111399324	Chr9	+	LOC111399324	protein_coding	NC_036245.1:418511-423157	1.15995	6.21997	2.42284	0.0001	0.00110958	Up	XP_022882346.1	putative serine/threonine-protein kinase	AT3G09010
111399359	Chr9	+	LOC111399359	protein_coding	NC_036245.1:1075592-1077118	17.2488	3.1008	-2.47578	5e-05	0.000601276	Down	XP_022882388.1	blue copper protein-like	NA
111399368	Chr9	-	LOC111399368	protein_coding	NC_036245.1:1369808-1370823	11.9448	155.898	3.70615	5e-05	0.000601276	Up	XP_022882405.1; XP_022882404.1; XP_022882403.1	repetitive proline-rich cell wall protein 1 isoform X3; repetitive proline-rich cell wall protein 1 isoform X2; repetitive proline-rich cell wall protein 1 isoform X1	NA
111399394	Chr9	+	LOC111399394	protein_coding	NC_036245.1:2243549-2245480	1.25214	7.68227	2.61713	0.00085	0.00666494	Up	XP_022882443.1	bark storage protein A-like	NA
111399401	Chr9	+	LOC111399401	protein_coding	NC_036245.1:2437026-2448704	2.14372	12.144	2.50205	5e-05	0.000601276	Up	XP_022882456.1; XP_022882457.1; XP_022882458.1; XP_022882459.1; XP_022882460.1; XP_022882462.1; XP_022882464.1; XP_022882463.1; XP_022882465.1	uncharacterized protein LOC111399401 isoform X1; uncharacterized protein LOC111399401 isoform X1; uncharacterized protein LOC111399401 isoform X1; uncharacterized protein LOC111399401 isoform X1; uncharacterized protein LOC111399401 isoform X1; uncharacterized protein LOC111399401 isoform X1; uncharacterized protein LOC111399401 isoform X3; uncharacterized protein LOC111399401 isoform X2; unchara…	AT2G44970
111399418	Chr9	+	LOC111399418	protein_coding	NC_036245.1:2919682-2923213	16.3668	1.45921	-3.48752	5e-05	0.000601276	Down	XP_022882492.1; XP_022882493.1	receptor-like protein kinase HSL1 isoform X1; receptor-like protein kinase HSL1 isoform X2	NA
111399445	Chr9	-	LOC111399445	protein_coding	NC_036245.1:3637839-3645633	58.8955	12.8645	-2.19476	5e-05	0.000601276	Down	XP_022882523.1; XP_022882521.1; XP_022882522.1; XP_022882519.1	receptor kinase-like protein Xa21 isoform X4; probable LRR receptor-like serine/threonine-protein kinase At3g47570 isoform X2; probable LRR receptor-like serine/threonine-protein kinase At3g47570 isoform X3; receptor kinase-like protein Xa21 isoform X1	NA
111399455	Chr9	-	LOC111399455	lncRNA	NC_036245.1:4129521-4133320	13.6925	2.4223	-2.49894	5e-05	0.000601276	Down	NA	NA	NA
111399504	Chr9	-	LOC111399504	protein_coding	NC_036245.1:5963727-5966488	5.53879	1.25458	-2.14236	0.00025	0.00242195	Down	XP_022882626.1; XP_022882628.1	cytidine deaminase 1-like; cytidine deaminase 1-like	NA
111399702	Chr9	-	LOC111399702	protein_coding	NC_036245.1:12693210-12697899	45.3863	10.6888	-2.08616	5e-05	0.000601276	Down	XP_022882928.1; XP_022882929.1	protein BUD31 homolog 2-like; protein BUD31 homolog 2-like	AT4G21110
111399817	Chr9	+	LOC111399817	protein_coding	NC_036245.1:2625853-2630522	22.3576	3.11797	-2.84208	5e-05	0.000601276	Down	XP_022883078.1	NADP-dependent malic enzyme-like	AT5G25880
111399826	Chr9	-	LOC111399826	protein_coding	NC_036245.1:3490985-3494758	18.3637	1.49902	-3.61477	0.00305	0.0185998	Down	XP_022883087.1	MDIS1-interacting receptor like kinase 2-like	AT4G08850
111399829	Chr9	-	LOC111399829	protein_coding	NC_036245.1:3582350-3585227	14.7602	3.4311	-2.10497	5e-05	0.000601276	Down	XP_022883090.1	MDIS1-interacting receptor like kinase 2-like	NA
111399861	Chr9	+	LOC111399861	protein_coding	NC_036245.1:5871785-5885122	7.94252	1.83379	-2.11477	0.00065	0.0053508	Down	XP_022883123.1	separase-like	NA
111399867	Chr9	-	LOC111399867	protein_coding	NC_036245.1:6319039-6321716	1.8173	22.9473	3.65846	5e-05	0.000601276	Up	XP_022883124.1	transcription factor MYBS3-like	NA
111400021	Chr9	+	LOC111400021	lncRNA	NC_036245.1:1831225-1832125	8.28075	1.62713	-2.34743	0.00125	0.00911407	Down	NA	NA	NA
111400398	Chr10	-	LOC111400398	protein_coding	NC_036246.1:21008940-21017124	2.84705	12.6949	2.15671	5e-05	0.000601276	Up	XP_022883583.1	uncharacterized protein LOC111400398	NA
111400480	Chr10	-	LOC111400480	protein_coding	NC_036246.1:27486628-27506846	19.6325	4.64006	-2.08103	5e-05	0.000601276	Down	XP_022883662.1	uncharacterized protein LOC111400480	NA
111400608	Chr10	-	LOC111400608	pseudogene	NC_036246.1:36888993-36892630	40.4257	5.08991	-2.98956	5e-05	0.000601276	Down	NA	NA	NA
111400706	Chr10	-	LOC111400706	protein_coding	NC_036246.1:43203077-43203685	3.22766	16.2467	2.33158	0.00095	0.00729327	Up	XP_022883866.1	protein PELPK2-like	NA
111400908	Chr10	-	LOC111400908	protein_coding	NC_036246.1:3299975-3302305	24.0635	5.64527	-2.09173	5e-05	0.000601276	Down	XP_022884138.1	membrane-anchored ubiquitin-fold protein 1-like	AT5G15460
111401022	Chr10	-	LOC111401022	protein_coding	NC_036246.1:6378669-6379265	122.865	15.7579	-2.96293	5e-05	0.000601276	Down	XP_022884320.1	phytosulfokines 3-like	NA
111401031	Chr10	-	LOC111401031	protein_coding	NC_036246.1:6625979-6628255	2.03703	14.47	2.82853	5e-05	0.000601276	Up	XP_022884333.1; XP_022884332.1	transcription factor bHLH18-like isoform X2; transcription factor bHLH18-like isoform X1	NA
111401102	Chr10	+	LOC111401102	protein_coding	NC_036246.1:7694969-7696953	43.3826	7.44069	-2.54361	5e-05	0.000601276	Down	XP_022884431.1	NAC domain-containing protein 2-like	AT1G01720
111401153	Chr10	-	LOC111401153	protein_coding	NC_036246.1:9054776-9060442	7.57311	1.01099	-2.90512	0.0071	0.035752	Down	XP_022884523.1	linamarin synthase 2-like	NA
111401164	Chr1	+	LOC111401164	protein_coding	NC_036237.1:31320993-31321809	220.738	26.3433	-3.06682	5e-05	0.000601276	Down	XP_022884545.1	dirigent protein 22-like	NA
111401170	Chr10	+	LOC111401170	protein_coding	NC_036246.1:9378993-9380673	5.90903	1.28181	-2.20474	5e-05	0.000601276	Down	XP_022884551.1	E3 ubiquitin-protein ligase RING1-like	NA
111401209	Chr10	-	LOC111401209	protein_coding	NC_036246.1:11084270-11085794	46.7332	7.02091	-2.73472	5e-05	0.000601276	Down	XP_022884607.1	transcription factor MYB20-like	AT1G66230
111401271	Chr10	+	LOC111401271	protein_coding	NC_036246.1:12525706-12531338	119.767	27.3706	-2.12953	5e-05	0.000601276	Down	XP_022884719.1	endoplasmin homolog	AT4G24190
111401282	Chr10	+	LOC111401282	protein_coding	NC_036246.1:12880235-12884594	1.11601	12.1741	3.4474	5e-05	0.000601276	Up	XP_022884727.1	flavanone 3-dioxygenase-like	AT3G51240
111401368	Chr10	-	LOC111401368	protein_coding	NC_036246.1:15868336-15872116	23.4113	5.53062	-2.08169	5e-05	0.000601276	Down	XP_022884839.1	receptor-like protein kinase HAIKU2	AT1G09970
111401412	Chr10	+	LOC111401412	protein_coding	NC_036246.1:18415716-18420023	50.0168	4.13537	-3.59632	5e-05	0.000601276	Down	XP_022884902.1	auxin-induced protein PCNT115-like	AT1G60690
111401516	Chr10	+	LOC111401516	protein_coding	NC_036246.1:22550378-22551540	10.4793	51.5475	2.29836	5e-05	0.000601276	Up	XP_022885056.1	cytosolic sulfotransferase 15-like	AT5G07010
111401534	Chr10	+	LOC111401534	protein_coding	NC_036246.1:22786735-22787664	6.33458	1.55217	-2.02896	0.0003	0.00282566	Down	XP_022885080.1	ESCRT-related protein CHMP1B-like	AT1G17730
111401542	Chr10	+	LOC111401542	protein_coding	NC_036246.1:22933675-22934401	40.4996	278.878	2.78365	5e-05	0.000601276	Up	XP_022885095.1	basic form of pathogenesis-related protein 1-like	NA
111401585	Chr10	+	LOC111401585	protein_coding	NC_036246.1:24325350-24326334	36.2318	7.52798	-2.26692	5e-05	0.000601276	Down	XP_022885157.1	uncharacterized protein LOC111401585	NA
111401649	Chr10	-	LOC111401649	protein_coding	NC_036246.1:26194565-26195865	64.6374	3.70869	-4.12339	5e-05	0.000601276	Down	XP_022885259.1	G-type lectin S-receptor-like serine/threonine-protein kinase At1g11330	NA
111401719	Chr10	+	LOC111401719	protein_coding	NC_036246.1:28399463-28411730	1.27099	6.23349	2.29409	5e-05	0.000601276	Up	XP_022885348.1; XP_022885349.1; XP_022885350.1	uncharacterized protein LOC111401719; uncharacterized protein LOC111401719; uncharacterized protein LOC111401719	AT5G63190
111401736	Chr10	+	LOC111401736	protein_coding	NC_036246.1:28828605-28834728	66.8596	15.0511	-2.15127	5e-05	0.000601276	Down	XP_022885381.1; XP_022885382.1	glycerophosphodiester phosphodiesterase GDPD6-like isoform X1; glycerophosphodiester phosphodiesterase GDPD6-like isoform X2	AT1G74210; AT5G08030
111401756	Chr10	+	LOC111401756	protein_coding	NC_036246.1:29056348-29059576	38.8426	7.69645	-2.33537	5e-05	0.000601276	Down	XP_022885408.1	alpha-galactosidase-like	AT5G08370
111401758	Chr10	+	LOC111401758	protein_coding	NC_036246.1:29068500-29072197	3.54637	17.2026	2.27821	5e-05	0.000601276	Up	XP_022885409.1	ABC transporter G family member 11	AT1G17840
111401782	Chr10	-	LOC111401782	protein_coding	NC_036246.1:29649636-29652376	10.7891	2.52028	-2.09792	5e-05	0.000601276	Down	XP_022885453.1	exocyst complex component EXO70E2-like	NA
111401823	Chr10	-	LOC111401823	protein_coding	NC_036246.1:31388525-31397824	7.18651	1.48552	-2.27433	5e-05	0.000601276	Down	XP_022885512.1	LRR receptor-like serine/threonine-protein kinase GSO1	NA
111401833	Chr10	+	LOC111401833	protein_coding	NC_036246.1:31509404-31510525	9.89766	74.6031	2.91408	5e-05	0.000601276	Up	XP_022885528.1	photosystem I reaction center subunit psaK, chloroplastic-like	AT1G30380
111401891	Chr10	+	LOC111401891	protein_coding	NC_036246.1:33091487-33093810	3.75462	52.4448	3.80406	5e-05	0.000601276	Up	XP_022885633.1	cytochrome P450 71A1-like	NA
111401906	Chr10	+	LOC111401906	protein_coding	NC_036246.1:33443014-33445929	42.0441	4.51205	-3.22005	5e-05	0.000601276	Down	XP_022885650.1	probable WRKY transcription factor 40	NA
111401939	Chr10	-	LOC111401939	protein_coding	NC_036246.1:34100290-34101394	1.72134	12.3095	2.83816	5e-05	0.000601276	Up	XP_022885693.1	cytochrome P450 84A1-like	AT4G36220
111401973	Chr10	-	LOC111401973	protein_coding	NC_036246.1:34819547-34829058	1.07135	6.46772	2.59383	5e-05	0.000601276	Up	XP_022885741.1	protein MID1-COMPLEMENTING ACTIVITY 1-like	AT4G35920
111401991	Chr10	+	LOC111401991	protein_coding	NC_036246.1:35270243-35272070	197.342	18.8106	-3.39108	5e-05	0.000601276	Down	XP_022885763.1	cytochrome P450 81D1-like	NA
111402146	Chr10	-	LOC111402146	protein_coding	NC_036246.1:38204404-38206664	1.27087	7.96854	2.6485	0.00025	0.00242195	Up	XP_022886021.1	uncharacterized protein LOC111402146	NA
111402264	Chr10	+	LOC111402264	protein_coding	NC_036246.1:40597750-40598623	3.18913	54.8253	4.10361	5e-05	0.000601276	Up	XP_022886205.1	defensin Ec-AMP-D2-like	AT2G02100
111402275	Chr10	-	LOC111402275	protein_coding	NC_036246.1:40976207-40978618	15.3932	2.27093	-2.76093	5e-05	0.000601276	Down	XP_022886217.1	cytochrome P450 71A1-like	NA
111402385	Chr10	-	LOC111402385	protein_coding	NC_036246.1:43262708-43263934	24.5772	5.1764	-2.2473	5e-05	0.000601276	Down	XP_022886397.1	transcription factor JUNGBRUNNEN 1-like	NA
111402400	Chr10	+	LOC111402400	protein_coding	NC_036246.1:43436988-43438894	1.01074	4.53883	2.1669	0.00235	0.0151121	Up	XP_022886443.1	uncharacterized protein LOC111402400	NA
111402684	Chr10	-	LOC111402684	protein_coding	NC_036246.1:22908139-22909036	34.0579	1.46197	-4.54201	5e-05	0.000601276	Down	XP_022886814.1	uncharacterized protein LOC111402684	AT1G51920
111402874	Chr11	-	LOC111402874	protein_coding	NC_036247.1:324929-343543	7.4663	1.54931	-2.26876	0.0007	0.0056863	Down	XP_022886946.1	probable WRKY transcription factor 53	NA
111402962	Chr11	+	LOC111402962	protein_coding	NC_036247.1:2585828-2586899	90.1873	15.1036	-2.57803	5e-05	0.000601276	Down	XP_022887061.1	hevamine-A-like	NA
111403024	Chr11	+	LOC111403024	protein_coding	NC_036247.1:3660104-3662070	84.7465	1.9782	-5.42089	5e-05	0.000601276	Down	XP_022887137.1	probable WRKY transcription factor 53	NA
111403083	Chr11	+	LOC111403083	protein_coding	NC_036247.1:4933611-4936940	9.31344	1.00402	-3.21352	5e-05	0.000601276	Down	XP_022887218.1; XP_022887217.1	uncharacterized protein LOC111403083 isoform X2; uncharacterized protein LOC111403083 isoform X1	AT2G40095
111403140	Chr11	-	LOC111403140	protein_coding	NC_036247.1:6173847-6177934	24.3907	5.81135	-2.06938	5e-05	0.000601276	Down	XP_022887305.1	ankyrin repeat-containing protein ITN1-like	AT3G09550
111403154	Chr11	-	LOC111403154	pseudogene	NC_036247.1:6389245-6398405	8.21061	1.64569	-2.3188	5e-05	0.000601276	Down	NA	NA	NA
111403174	Chr11	-	LOC111403174	protein_coding	NC_036247.1:6845560-6850853	26.6415	4.03852	-2.72178	5e-05	0.000601276	Down	XP_022887347.1; XP_022887346.1	putative late blight resistance protein homolog R1B-14 isoform X2; putative late blight resistance protein homolog R1A-10 isoform X1	NA
111403253	Chr11	+	LOC111403253	protein_coding	NC_036247.1:8834842-8837673	9.72609	1.66071	-2.55006	5e-05	0.000601276	Down	XP_022887454.1	wall-associated receptor kinase 2-like	NA
111403265	Chr11	+	LOC111403265	protein_coding	NC_036247.1:9052530-9053708	3.1786	14.7065	2.20999	5e-05	0.000601276	Up	XP_022887464.1	abscisic acid receptor PYL4-like	AT2G38310
111403387	Chr11	+	LOC111403387	protein_coding	NC_036247.1:11443786-11446689	7.51	1.34351	-2.48281	5e-05	0.000601276	Down	XP_022887647.1; XP_022887648.1	cysteine-rich receptor-like protein kinase 2 isoform X1; cysteine-rich receptor-like protein kinase 2 isoform X2	AT1G70520
111403561	Chr11	+	LOC111403561	protein_coding	NC_036247.1:15231739-15244366	19.1703	2.82715	-2.76145	5e-05	0.000601276	Down	XP_022887883.1	uncharacterized protein LOC111403561	AT4G02340
111403614	Chr11	+	LOC111403614	protein_coding	NC_036247.1:17025081-17037019	1.04469	10.0027	3.25925	5e-05	0.000601276	Up	XP_022887949.1; XP_022887950.1	uncharacterized protein LOC111403614 isoform X1; uncharacterized protein LOC111403614 isoform X2	NA
111403632	Chr11	-	LOC111403632	protein_coding	NC_036247.1:17515084-17520331	18.6257	4.15773	-2.16343	5e-05	0.000601276	Down	XP_022887979.1	3-ketoacyl-CoA thiolase 2, peroxisomal-like	AT2G33150
111403823	Chr11	-	LOC111403823	protein_coding	NC_036247.1:24069455-24073252	103.875	8.91813	-3.54196	5e-05	0.000601276	Down	XP_022888217.1	raucaffricine-O-beta-D-glucosidase-like	NA
111403892	Chr11	+	LOC111403892	protein_coding	NC_036247.1:26817952-26819997	2.63261	10.656	2.0171	5e-05	0.000601276	Up	XP_022888312.1; XP_022888313.1	BAG family molecular chaperone regulator 2-like isoform X1; BAG family molecular chaperone regulator 2-like isoform X2	NA
111403974	Chr11	-	LOC111403974	protein_coding	NC_036247.1:28546545-28548637	1.99293	39.5417	4.31041	5e-05	0.000601276	Up	XP_022888439.1	B3 domain-containing protein At2g36080-like	NA
111404037	Chr1	+	LOC111404037	protein_coding	NC_036237.1:9804504-9811523	6.92794	1.21093	-2.51631	5e-05	0.000601276	Down	XP_022888522.1	LRR receptor-like serine/threonine-protein kinase GSO1	NA
111404119	Chr11	-	LOC111404119	protein_coding	NC_036247.1:32890055-32892711	1.59634	9.16762	2.52178	0.0001	0.00110958	Up	XP_022888628.1	uncharacterized FCP1 homology domain-containing protein C1271.03c-like	NA
111404167	Chr11	-	LOC111404167	protein_coding	NC_036247.1:34019474-34021927	7.18824	1.66545	-2.10973	5e-05	0.000601276	Down	XP_022888698.1	cytochrome P450 76A2-like	NA
111404226	Chr11	+	LOC111404226	protein_coding	NC_036247.1:35765219-35768282	16.7186	1.03286	-4.01674	5e-05	0.000601276	Down	XP_022888779.1	remorin-like	AT3G48940
111404240	Chr11	+	LOC111404240	protein_coding	NC_036247.1:36002958-36004127	6.60767	1.27215	-2.37688	5e-05	0.000601276	Down	XP_022888801.1	uncharacterized protein LOC111404240	NA
111404276	Chr11	+	LOC111404276	protein_coding	NC_036247.1:36917181-36918304	7.61222	1.68219	-2.17797	5e-05	0.000601276	Down	XP_022888870.1	methanol O-anthraniloyltransferase-like	NA
111404294	Chr11	-	LOC111404294	protein_coding	NC_036247.1:37334291-37335565	46.3432	11.2851	-2.03794	5e-05	0.000601276	Down	XP_022888891.1	protein TIFY 10A-like	NA
111404371	Chr11	+	LOC111404371	protein_coding	NC_036247.1:5846763-5849699	26.4363	2.97059	-3.1537	5e-05	0.000601276	Down	XP_022888955.1	ACT domain-containing protein ACR10-like, partial	AT2G36840
111404408	Chr11	-	LOC111404408	protein_coding	NC_036247.1:7931452-7942345	6.06096	1.42796	-2.08559	5e-05	0.000601276	Down	XP_022888987.1	putative clathrin assembly protein At2g01600	AT2G01600
111404865	Chr1	-	LOC111404865	protein_coding	NC_036237.1:15488949-15490074	15.1242	1.73654	-3.12257	5e-05	0.000601276	Down	XP_022889369.1	F-box/kelch-repeat protein At1g23390-like	NA
111404936	Chr11	+	LOC111404936	protein_coding	NC_036247.1:20631984-20633028	25.6469	1.56457	-4.03495	5e-05	0.000601276	Down	XP_022889430.1	EG45-like domain containing protein	NA
111405146	Chr1	-	LOC111405146	protein_coding	NC_036237.1:17066320-17066773	19.6832	2.65948	-2.88775	5e-05	0.000601276	Down	XP_022889676.1	RING-H2 finger protein ATL30-like	NA
111405245	Chr12	-	LOC111405245	protein_coding	NC_036248.1:3655828-3656385	2.10621	72.5217	5.10569	5e-05	0.000601276	Up	XP_022889815.1	non-specific lipid-transfer protein 2-like	NA
111405286	Chr12	-	LOC111405286	protein_coding	NC_036248.1:4512751-4520983	13.2188	2.47111	-2.41936	5e-05	0.000601276	Down	XP_022889867.1	aldehyde dehydrogenase family 2 member B4, mitochondrial	AT3G48000
111405394	Chr12	+	LOC111405394	protein_coding	NC_036248.1:6611855-6618624	4.95251	1.11922	-2.14567	5e-05	0.000601276	Down	XP_022890019.1; XP_022890020.1	putative dual specificity tyrosine-phosphorylation-regulated kinase 3 homolog isoform X1; dual specificity tyrosine-phosphorylation-regulated kinase 4-like isoform X2	AT2G40120
111405407	Chr12	+	LOC111405407	lncRNA	NC_036248.1:6853791-6886136	33.6115	5.28132	-2.66999	5e-05	0.000601276	Down	NA	NA	NA
111405412	Chr12	-	LOC111405412	protein_coding	NC_036248.1:6969257-6971183	35.8018	7.11887	-2.33031	5e-05	0.000601276	Down	XP_022890045.1	GEM-like protein 6	AT5G23350
111405422	Chr12	+	LOC111405422	protein_coding	NC_036248.1:7092413-7096480	18.5462	2.72309	-2.76781	5e-05	0.000601276	Down	XP_022890054.1	protein FLOWERING LOCUS T-like	AT1G65480
111405427	Chr12	-	LOC111405427	protein_coding	NC_036248.1:7174027-7179823	2.766	23.3296	3.07629	5e-05	0.000601276	Up	XP_022890062.1; XP_022890065.1; XP_022890064.1; XP_022890063.1	uncharacterized protein LOC111405427 isoform X1; uncharacterized protein LOC111405427 isoform X4; uncharacterized protein LOC111405427 isoform X3; uncharacterized protein LOC111405427 isoform X2	NA
111405655	Chr12	+	LOC111405655	protein_coding	NC_036248.1:11969075-11970753	31.5529	2.44061	-3.69246	5e-05	0.000601276	Down	XP_022890402.1	protein GPR107-like	AT5G42090
111405697	Chr12	-	LOC111405697	protein_coding	NC_036248.1:12804289-12805697	26.3921	6.4361	-2.03585	5e-05	0.000601276	Down	XP_022890463.1	uncharacterized protein LOC111405697	AT1G32700
111405948	Chr12	+	LOC111405948	protein_coding	NC_036248.1:18175850-18177972	18.663	2.92636	-2.673	5e-05	0.000601276	Down	XP_022890848.1	probable WRKY transcription factor 33	NA
111405986	Chr12	-	LOC111405986	protein_coding	NC_036248.1:18954668-18957761	17.7455	94.4461	2.41204	5e-05	0.000601276	Up	XP_022890905.1	sedoheptulose-1,7-bisphosphatase, chloroplastic-like	AT3G55800
111406002	Chr12	-	LOC111406002	protein_coding	NC_036248.1:19425765-19426822	1.67764	8.79906	2.39091	0.0002	0.00201483	Up	XP_022890931.1	steroid 5-alpha-reductase DET2-like	NA
111406065	Chr12	-	LOC111406065	protein_coding	NC_036248.1:21628707-21629939	6.35814	36.493	2.52094	5e-05	0.000601276	Up	XP_022891025.1	protein EXORDIUM-like 3	AT5G51550
111406311	Chr12	-	LOC111406311	protein_coding	NC_036248.1:28551157-28552155	16.2483	1.29569	-3.64849	5e-05	0.000601276	Down	XP_022891464.1	probable E3 ubiquitin-protein ligase XERICO	NA
111406386	Chr12	+	LOC111406386	protein_coding	NC_036248.1:30926672-30928245	7.00083	1.71175	-2.03205	0.0002	0.00201483	Down	XP_022891585.1	uncharacterized protein LOC111406386	AT2G40095
111406524	Chr12	-	LOC111406524	protein_coding	NC_036248.1:8196378-8207178	1.44047	6.32953	2.13556	5e-05	0.000601276	Up	XP_022891704.1	ankyrin repeat domain-containing protein 50-like	NA
111406901	Chr12	+	LOC111406901	protein_coding	NC_036248.1:30967630-30981989	5.93424	27.2689	2.20012	0.00035	0.00321304	Up	XP_022892031.1	pentatricopeptide repeat-containing protein At1g05670, mitochondrial	NA
111407051	Chr12	-	LOC111407051	lncRNA	NC_036248.1:25398053-25398851	9.42766	2.03366	-2.21282	0.0006	0.00500723	Down	NA	NA	NA
111407224	Chr13	+	LOC111407224	protein_coding	NC_036249.1:1770852-1796172	61.006	14.6847	-2.05464	5e-05	0.000601276	Down	XP_022892353.1; XP_022892354.1; XP_022892355.1	probable LRR receptor-like serine/threonine-protein kinase At1g07650 isoform X1; probable LRR receptor-like serine/threonine-protein kinase At1g07650 isoform X2; probable LRR receptor-like serine/threonine-protein kinase At1g07650 isoform X2	NA
111407226	Chr13	-	LOC111407226	protein_coding	NC_036249.1:1814659-1816927	5.74505	40.5371	2.81885	5e-05	0.000601276	Up	XP_022892359.1	GDSL esterase/lipase At1g29670-like	AT1G29670
111407241	Chr13	+	LOC111407241	protein_coding	NC_036249.1:1959795-1961875	8.49321	1.4015	-2.59934	5e-05	0.000601276	Down	XP_022892373.1	probable purine permease 10	NA
111407434	Chr13	-	LOC111407434	protein_coding	NC_036249.1:6604099-6614175	13.1016	2.91524	-2.16806	5e-05	0.000601276	Down	XP_022892666.1	mitogen-activated protein kinase homolog NTF3-like	AT2G18170
111407474	Chr13	+	LOC111407474	protein_coding	NC_036249.1:7765934-7770215	10.2927	1.98299	-2.37588	5e-05	0.000601276	Down	XP_022892738.1	LOW QUALITY PROTEIN	NA
111407498	Chr13	-	LOC111407498	protein_coding	NC_036249.1:8426883-8439315	5.96997	1.12188	-2.41181	5e-05	0.000601276	Down	XP_022892777.1	novel plant SNARE 11-like	AT2G35190
111407511	Chr13	+	LOC111407511	protein_coding	NC_036249.1:8799596-8810870	6.95221	1.29832	-2.42083	5e-05	0.000601276	Down	XP_022892799.1; XP_022892800.1; XP_022892801.1; XP_022892802.1; XP_022892803.1; XP_022892804.1; XP_022892805.1; XP_022892806.1; XP_022892807.1; XP_022892808.1; XP_022892809.1	uncharacterized protein LOC111407511 isoform X1; uncharacterized protein LOC111407511 isoform X1; uncharacterized protein LOC111407511 isoform X1; uncharacterized protein LOC111407511 isoform X1; uncharacterized protein LOC111407511 isoform X1; uncharacterized protein LOC111407511 isoform X1; uncharacterized protein LOC111407511 isoform X1; uncharacterized protein LOC111407511 isoform X1; unchara…	NA
111407513	Chr13	+	LOC111407513	protein_coding	NC_036249.1:8846295-8848765	73.606	7.40735	-3.31279	5e-05	0.000601276	Down	XP_022892810.1	subtilisin-like protease SBT1.2	NA
111407603	Chr13	-	LOC111407603	protein_coding	NC_036249.1:11679905-11684901	5.79909	23.8764	2.04169	5e-05	0.000601276	Up	XP_022892973.1	uncharacterized protein LOC111407603	NA
111407746	Chr13	+	LOC111407746	protein_coding	NC_036249.1:17244779-17248301	16.989	2.32316	-2.87044	5e-05	0.000601276	Down	XP_022893175.1; XP_022893176.1	IQ domain-containing protein IQM1-like; IQ domain-containing protein IQM1-like	AT4G33050
111407787	Chr13	+	LOC111407787	lncRNA	NC_036249.1:18638703-18646470	7.94811	1.62521	-2.28999	5e-05	0.000601276	Down	NA	NA	NA
111407798	Chr13	+	LOC111407798	protein_coding	NC_036249.1:18903042-18906765	13.7791	2.61298	-2.39871	5e-05	0.000601276	Down	XP_022893246.1	sodium/calcium exchanger NCL2-like	NA
111407861	Chr13	-	LOC111407861	protein_coding	NC_036249.1:21693734-21695646	34.0483	1.51336	-4.49175	5e-05	0.000601276	Down	XP_022893319.1; XP_022893321.1; XP_022893320.1	oxygen-evolving enhancer protein 2, chloroplastic-like isoform X1; oxygen-evolving enhancer protein 2, chloroplastic-like isoform X3; oxygen-evolving enhancer protein 2, chloroplastic-like isoform X2	AT1G06680
111407914	Chr13	+	LOC111407914	protein_coding	NC_036249.1:22939574-22942513	115.473	6.06944	-4.24985	5e-05	0.000601276	Down	XP_022893396.1	protein SRG1-like	NA
111408032	Chr13	+	LOC111408032	protein_coding	NC_036249.1:25877926-25878915	1.83613	24.3573	3.72962	5e-05	0.000601276	Up	XP_022893547.1	abscisic acid receptor PYL4-like	AT2G38310
111408049	Chr13	+	LOC111408049	protein_coding	NC_036249.1:26333916-26335175	8.14607	1.58088	-2.36537	5e-05	0.000601276	Down	XP_022893580.1	heavy metal-associated isoprenylated plant protein 6-like	AT4G16380
111408058	Chr13	-	LOC111408058	protein_coding	NC_036249.1:26461103-26464417	28.4414	2.3104	-3.62178	5e-05	0.000601276	Down	XP_022893591.1	tonoplast dicarboxylate transporter	AT5G47560
111408260	Chr13	-	LOC111408260	protein_coding	NC_036249.1:24308280-24310242	1.05586	4.53148	2.10157	0.003	0.0183609	Up	XP_022893812.1	calcium uptake protein, mitochondrial-like	AT4G32060
111408299	Chr13	-	LOC111408299	protein_coding	NC_036249.1:2870681-2871236	11.1043	2.04516	-2.44083	0.00015	0.00157113	Down	XP_022893841.1	uncharacterized protein LOC111408299	AT4G20000
111408300	Chr13	-	LOC111408300	protein_coding	NC_036249.1:2875371-2875872	16.731	4.05943	-2.04317	0.00015	0.00157113	Down	XP_022893843.1	VQ motif-containing protein 22-like	AT4G20000
111408559	Chr2	+	LOC111408559	protein_coding	NC_036238.1:1981893-1984886	1.01972	12.8193	3.65208	5e-05	0.000601276	Up	XP_022894076.1; XP_022894079.1	uncharacterized protein LOC111408559 isoform X1; uncharacterized protein LOC111408559 isoform X2	NA
111408870	Chr14	-	LOC111408870	protein_coding	NC_036250.1:4837168-4841221	4.88491	1.15162	-2.08467	5e-05	0.000601276	Down	XP_022894454.1	probable alkaline/neutral invertase B	AT4G34860
111409009	Chr14	+	LOC111409009	protein_coding	NC_036250.1:7848005-7851039	8.54454	1.61108	-2.40698	5e-05	0.000601276	Down	XP_022894668.1; XP_022894669.1	protein C2-DOMAIN ABA-RELATED 4-like isoform X1; protein C2-DOMAIN ABA-RELATED 4-like isoform X2	AT3G17980
111409022	Chr14	-	LOC111409022	protein_coding	NC_036250.1:8100012-8102554	144.193	25.8021	-2.48244	5e-05	0.000601276	Down	XP_022894684.1	probable isoaspartyl peptidase/L-asparaginase 2	AT3G16150
111409050	Chr14	+	LOC111409050	lncRNA	NC_036250.1:8944390-8946146	30.4061	3.57496	-3.08836	5e-05	0.000601276	Down	NA	NA	NA
111409132	Chr14	+	LOC111409132	protein_coding	NC_036250.1:10616014-10618571	15.9852	3.53737	-2.17598	5e-05	0.000601276	Down	XP_022894858.1	amino acid permease 3-like	AT1G77380
111409149	Chr14	+	LOC111409149	protein_coding	NC_036250.1:11108258-11109825	19.2717	154.522	3.00326	5e-05	0.000601276	Up	XP_022894881.1	photosystem I reaction center subunit N, chloroplastic-like	AT5G64040
111409153	Chr14	+	LOC111409153	protein_coding	NC_036250.1:11236755-11238433	1.32149	5.3372	2.01392	0.00015	0.00157113	Up	XP_022894886.1	aspartic proteinase nepenthesin-1	AT2G03200
111409170	Chr14	-	LOC111409170	protein_coding	NC_036250.1:11529298-11531272	29.0536	5.54781	-2.38873	5e-05	0.000601276	Down	XP_022894917.1	AAA-ATPase ASD, mitochondrial-like	NA
111409172	Chr14	-	LOC111409172	protein_coding	NC_036250.1:11535575-11537517	18.015	2.06095	-3.12782	5e-05	0.000601276	Down	XP_022894919.1	AAA-ATPase ASD, mitochondrial-like	AT5G40010
111409174	Chr14	-	LOC111409174	pseudogene	NC_036250.1:11567546-11568611	27.7183	2.47486	-3.48542	5e-05	0.000601276	Down	NA	NA	NA
111409237	Chr14	+	LOC111409237	protein_coding	NC_036250.1:13463964-13466583	2.83585	23.5038	3.05104	5e-05	0.000601276	Up	XP_022895015.1	glycerophosphodiester phosphodiesterase GDPD1, chloroplastic-like	AT3G02040
111409317	Chr14	-	LOC111409317	protein_coding	NC_036250.1:16097752-16100710	1.76828	7.55197	2.09451	5e-05	0.000601276	Up	XP_022895121.1	uncharacterized protein LOC111409317	NA
111409359	Chr14	+	LOC111409359	protein_coding	NC_036250.1:17231091-17234525	82.0635	9.21668	-3.15442	5e-05	0.000601276	Down	XP_022895182.1	3-hydroxy-3-methylglutaryl-coenzyme A reductase 1-like	AT1G76490
111409499	Chr14	+	LOC111409499	protein_coding	NC_036250.1:10673679-10674321	14.7672	3.48216	-2.08434	5e-05	0.000601276	Down	XP_022895313.1	G-type lectin S-receptor-like serine/threonine-protein kinase SD1-13, partial	NA
111409501	Chr2	+	LOC111409501	protein_coding	NC_036238.1:5374331-5396895	9.97315	2.21978	-2.16763	0.0001	0.00110958	Down	XP_022895318.1	glycosyltransferase 6-like	NA
111409648	Chr14	-	LOC111409648	protein_coding	NC_036250.1:10504237-10504902	8.45928	1.90739	-2.14893	0.0001	0.00110958	Down	XP_022895443.1	flowering-promoting factor 1-like	AT5G24860
111409749	Chr15	-	LOC111409749	protein_coding	NC_036251.1:514180-517668	1.32647	5.52535	2.05848	5e-05	0.000601276	Up	XP_022895526.1	dicarboxylate transporter 2.1, chloroplastic-like	AT5G64290
111409764	Chr15	-	LOC111409764	protein_coding	NC_036251.1:932681-939328	10.8417	1.49425	-2.8591	5e-05	0.000601276	Down	XP_022895552.1; XP_022895553.1; XP_022895554.1; XP_022895555.1	sulfate transporter 1.3-like; sulfate transporter 1.3-like; sulfate transporter 1.3-like; sulfate transporter 1.3-like	AT1G22150
111409851	Chr15	+	LOC111409851	protein_coding	NC_036251.1:3442752-3444276	14.1059	2.60036	-2.43951	5e-05	0.000601276	Down	XP_022895702.1	galactinol synthase 2-like	AT1G56600
111409852	Chr15	+	LOC111409852	protein_coding	NC_036251.1:3451096-3452673	9.99356	1.42281	-2.81226	5e-05	0.000601276	Down	XP_022895703.1	galactinol synthase 2-like	AT1G56600
111409858	Chr15	-	LOC111409858	protein_coding	NC_036251.1:3551759-3552537	11.8218	169.072	3.83811	5e-05	0.000601276	Up	XP_022895709.1	uncharacterized protein LOC111409858	AT1G09310
111409864	Chr15	-	LOC111409864	protein_coding	NC_036251.1:3710523-3711510	1.02013	4.15058	2.02456	0.00135	0.00970187	Up	XP_022895713.1	transcription factor bHLH149-like	NA
111409998	Chr15	+	LOC111409998	protein_coding	NC_036251.1:7181532-7185237	5.63131	1.32885	-2.08329	0.0001	0.00110958	Down	XP_022895918.1; XP_022895917.1	protein FAM135B-like isoform X2; protein FAM135B-like isoform X1	AT1G58350
111410017	Chr15	+	LOC111410017	protein_coding	NC_036251.1:7757064-7758747	14.3408	1.28854	-3.47631	5e-05	0.000601276	Down	XP_022895940.1	glucan endo-1,3-beta-glucosidase, acidic-like	NA
111410038	Chr15	+	LOC111410038	protein_coding	NC_036251.1:8275626-8277365	10.9424	2.21854	-2.30225	5e-05	0.000601276	Down	XP_022895963.1	E3 ubiquitin-protein ligase ATL31-like	NA
111410046	Chr15	-	LOC111410046	protein_coding	NC_036251.1:8478623-8485627	34.9431	4.97753	-2.81151	5e-05	0.000601276	Down	XP_022895973.1	probable linoleate 9S-lipoxygenase 5	AT1G55020
111410071	Chr15	+	LOC111410071	protein_coding	NC_036251.1:9760702-9764808	10.8759	2.53915	-2.09873	5e-05	0.000601276	Down	XP_022896007.1	AAA-ATPase At3g50940-like	NA
111410149	Chr15	-	LOC111410149	protein_coding	NC_036251.1:11119530-11122079	54.0456	7.65834	-2.81907	5e-05	0.000601276	Down	XP_022896138.1	cinnamyl alcohol dehydrogenase 1	AT3G19450
111410172	Chr15	+	LOC111410172	protein_coding	NC_036251.1:11610043-11612821	9.42746	40.0673	2.08748	5e-05	0.000601276	Up	XP_022896170.1	tubulin alpha chain-like	AT1G50010
111410210	Chr15	+	LOC111410210	protein_coding	NC_036251.1:12513615-12514906	3.0413	13.4613	2.14605	5e-05	0.000601276	Up	XP_022896223.1; XP_022896222.1	protein PELPK1 isoform X2; protein PELPK1 isoform X1	NA
111410226	Chr15	-	LOC111410226	protein_coding	NC_036251.1:13343717-13346745	5.88404	1.144	-2.36272	5e-05	0.000601276	Down	XP_022896247.1	LOW QUALITY PROTEIN	NA
111410231	Chr15	+	LOC111410231	protein_coding	NC_036251.1:13527007-13529779	8.2204	1.10481	-2.89542	5e-05	0.000601276	Down	XP_022896255.1	G-type lectin S-receptor-like serine/threonine-protein kinase LECRK4	NA
111410277	Chr15	-	LOC111410277	protein_coding	NC_036251.1:15925262-15927322	12.4295	3.07978	-2.01287	5e-05	0.000601276	Down	XP_022896313.1	terpene synthase 10-like, partial	NA
111410321	Chr15	-	LOC111410321	protein_coding	NC_036251.1:17219921-17223778	11.9901	1.64356	-2.86695	5e-05	0.000601276	Down	XP_022896355.1; XP_022896356.1	protein O-glucosyltransferase 1-like isoform X1; protein O-glucosyltransferase 1-like isoform X2	NA
111410344	Chr15	+	LOC111410344	protein_coding	NC_036251.1:18163864-18174278	16.6805	1.64095	-3.34556	5e-05	0.000601276	Down	XP_022896392.1; XP_022896393.1; XP_022896394.1; XP_022896396.1	uncharacterized protein LOC111410344 isoform X1; uncharacterized protein LOC111410344 isoform X1; uncharacterized protein LOC111410344 isoform X1; uncharacterized protein LOC111410344 isoform X2	NA
111410364	Chr15	-	LOC111410364	protein_coding	NC_036251.1:18806818-18808566	1.07603	6.45234	2.5841	5e-05	0.000601276	Up	XP_022896428.1	GDSL esterase/lipase At2g23540-like	AT2G23540
111410366	Chr15	+	LOC111410366	protein_coding	NC_036251.1:18829731-18831281	25.0666	1.94745	-3.68611	5e-05	0.000601276	Down	XP_022896430.1	B3 domain-containing protein At3g18960-like	NA
111410404	Chr15	+	LOC111410404	protein_coding	NC_036251.1:19790672-19791408	18.3134	1.47122	-3.63782	5e-05	0.000601276	Down	XP_022896486.1	calcium-binding protein KIC-like	AT2G46600
111410504	Chr15	+	LOC111410504	protein_coding	NC_036251.1:22675551-22679382	19.8988	4.83869	-2.03999	5e-05	0.000601276	Down	XP_022896636.1	lysM domain-containing GPI-anchored protein 2-like	NA
111410512	Chr15	-	LOC111410512	protein_coding	NC_036251.1:22752259-22754665	16.3923	3.95413	-2.05159	5e-05	0.000601276	Down	XP_022896648.1	3-hydroxy-3-methylglutaryl-coenzyme A reductase-like	AT1G76490
111410515	Chr15	+	LOC111410515	protein_coding	NC_036251.1:22799360-22800170	6.3855	32.3301	2.34	5e-05	0.000601276	Up	XP_022896657.1	dirigent protein 21-like	NA
111410526	Chr15	-	LOC111410526	lncRNA	NC_036251.1:23078090-23080007	7.90028	1.09583	-2.84988	0.0014	0.00998992	Down	NA	NA	NA
111410610	Chr2	-	LOC111410610	protein_coding	NC_036238.1:9522248-9526070	44.3472	9.23328	-2.26393	5e-05	0.000601276	Down	XP_022896814.1	ammonium transporter 3 member 1-like	AT2G38290
111410654	Chr15	+	LOC111410654	lncRNA	NC_036251.1:25971762-25973001	3.43581	15.3304	2.15767	0.0001	0.00110958	Up	NA	NA	NA
111410971	Chr15	+	LOC111410971	protein_coding	NC_036251.1:9592970-9594128	7.62352	450.182	5.88391	5e-05	0.000601276	Up	XP_022897326.1	protein RADIALIS-like 2	AT2G21650
111410972	Chr15	+	LOC111410972	protein_coding	NC_036251.1:9643743-9644853	1.3307	118.384	6.47513	5e-05	0.000601276	Up	XP_022897327.1	protein RADIALIS-like 2	AT4G39250
111411008	Chr15	+	LOC111411008	protein_coding	NC_036251.1:16580462-16581004	1.87181	9.3808	2.32528	0.0008	0.00634293	Up	XP_022897355.1	protein PELPK1-like	NA
111411207	Chr15	-	LOC111411207	protein_coding	NC_036251.1:9957343-9957832	1.26772	5.6691	2.16089	0.0067	0.0342341	Up	XP_022897527.1	uncharacterized protein LOC111411207	NA
111411295	Chr15	-	LOC111411295	pseudogene	NC_036251.1:16088178-16091352	9.52666	1.76775	-2.43006	5e-05	0.000601276	Down	NA	NA	NA
111411370	Chr15	-	LOC111411370	protein_coding	NC_036251.1:20919880-20922466	9.23401	2.15735	-2.0977	0.00195	0.013021	Down	XP_022897678.1	protein EMSY-LIKE 1-like	NA
111411454	Chr15	+	LOC111411454	protein_coding	NC_036251.1:25804158-25804542	22.7073	5.62072	-2.01433	0.00045	0.00395769	Down	XP_022897754.1	uncharacterized protein LOC111411454	NA
111411589	Chr2	-	LOC111411589	protein_coding	NC_036238.1:13725089-13725999	56.8939	240.985	2.0826	5e-05	0.000601276	Up	XP_022897866.1	auxin-binding protein ABP20-like	AT5G20630
111411865	Chr16	+	LOC111411865	pseudogene	NC_036252.1:5467543-5468408	12.3054	1.18877	-3.37175	5e-05	0.000601276	Down	NA	NA	NA
111411918	Chr16	-	LOC111411918	protein_coding	NC_036252.1:6396284-6400293	1.40418	7.82374	2.47813	5e-05	0.000601276	Up	XP_022898353.1	FAM10 family protein At4g22670-like	NA
111411931	Chr16	+	LOC111411931	protein_coding	NC_036252.1:6690313-6692987	5.28154	1.19155	-2.14812	0.00075	0.00601186	Down	XP_022898380.1	BTB/POZ and MATH domain-containing protein 5-like	AT5G21010
111411943	Chr16	+	LOC111411943	protein_coding	NC_036252.1:7057872-7060296	25.7365	3.04383	-3.07986	5e-05	0.000601276	Down	XP_022898404.1	probable WRKY transcription factor 46	NA
111411969	Chr16	-	LOC111411969	protein_coding	NC_036252.1:7462125-7466233	6.18972	37.1417	2.58509	5e-05	0.000601276	Up	XP_022898446.1	malate dehydrogenase, glyoxysomal-like	AT5G09660
111411989	Chr16	+	LOC111411989	protein_coding	NC_036252.1:7862969-7864012	47.0205	5.28914	-3.15219	5e-05	0.000601276	Down	XP_022898473.1	uncharacterized protein LOC111411989	AT2G15220
111412077	Chr16	-	LOC111412077	protein_coding	NC_036252.1:11039018-11041156	2.57512	14.8933	2.53196	5e-05	0.000601276	Up	XP_022898596.1	uncharacterized protein LOC111412077	AT2G21620
111412081	Chr16	-	LOC111412081	protein_coding	NC_036252.1:11099111-11100952	5.20295	22.5934	2.1185	5e-05	0.000601276	Up	XP_022898602.1	40S ribosomal protein S25-like	AT2G21580
111412110	Chr2	+	LOC111412110	protein_coding	NC_036238.1:15340264-15342258	23.9007	5.17484	-2.20747	5e-05	0.000601276	Down	XP_022898654.1	cytochrome P450 83B1-like	NA
111412118	Chr16	+	LOC111412118	protein_coding	NC_036252.1:11841651-11845358	12.912	2.44063	-2.40338	5e-05	0.000601276	Down	XP_022898661.1	glutamate receptor 2.7-like	NA
111412154	Chr2	+	LOC111412154	protein_coding	NC_036238.1:15421942-15431662	13.7011	2.24863	-2.60718	5e-05	0.000601276	Down	XP_022898715.1; XP_022898724.1	uncharacterized protein LOC111412154; uncharacterized protein LOC111412154	AT2G19160
111412245	Chr16	-	LOC111412245	protein_coding	NC_036252.1:15330692-15335950	248.505	53.5125	-2.21533	5e-05	0.000601276	Down	XP_022898862.1	uncharacterized protein LOC111412245	NA
111412261	Chr1	+	LOC111412261	protein_coding	NC_036237.1:2082838-2084464	12.2372	1.50925	-3.01937	5e-05	0.000601276	Down	XP_022898916.1	wall-associated receptor kinase-like 1	AT1G16130
111412270	Chr16	-	LOC111412270	protein_coding	NC_036252.1:15971988-15975880	3.59197	15.7342	2.13106	5e-05	0.000601276	Up	XP_022898893.1; XP_022898894.1	secoisolariciresinol dehydrogenase-like; secoisolariciresinol dehydrogenase-like	NA
111412276	Chr16	+	LOC111412276	protein_coding	NC_036252.1:16089434-16093892	48.0563	5.41374	-3.15003	5e-05	0.000601276	Down	XP_022898899.1; XP_022898900.1; XP_022898901.1	secoisolariciresinol dehydrogenase-like isoform X1; secoisolariciresinol dehydrogenase-like isoform X1; secoisolariciresinol dehydrogenase-like isoform X2	NA
111412277	Chr16	-	LOC111412277	protein_coding	NC_036252.1:16113285-16114518	230.333	31.0673	-2.89025	5e-05	0.000601276	Down	XP_022898903.1	secoisolariciresinol dehydrogenase-like	NA
111412278	Chr16	-	LOC111412278	protein_coding	NC_036252.1:16105352-16106606	24.69	5.41585	-2.18867	5e-05	0.000601276	Down	XP_022898904.1	secoisolariciresinol dehydrogenase-like	NA
111412314	Chr16	-	LOC111412314	protein_coding	NC_036252.1:16960578-16968783	3.93894	19.1082	2.27831	0.00425	0.0241317	Up	XP_022898959.1	non-specific lipid-transfer protein-like protein At2g13820	NA
111412334	Chr16	+	LOC111412334	protein_coding	NC_036252.1:17486897-17503055	21.4197	4.64119	-2.20637	5e-05	0.000601276	Down	XP_022898990.1; XP_022898991.1	ABC transporter C family member 12-like isoform X1; ABC transporter C family member 2-like isoform X2	AT2G34660
111412367	Chr16	-	LOC111412367	protein_coding	NC_036252.1:18525989-18527327	1.61643	7.19125	2.15343	0.0004	0.00359264	Up	XP_022899035.1	non-specific lipid-transfer protein-like protein At2g13820	NA
111412369	Chr16	+	LOC111412369	protein_coding	NC_036252.1:18535976-18537346	1.21752	5.12922	2.07479	0.0019	0.0127558	Up	XP_022899038.1	protein YLS3-like	NA
111412716	Chr1	+	LOC111412716	protein_coding	NC_036237.1:2175857-2179439	4.18678	16.9899	2.02076	5e-05	0.000601276	Up	XP_022899427.1	ACT domain-containing protein ACR11-like	AT1G16880
111412842	Chr2	+	LOC111412842	protein_coding	NC_036238.1:18032810-18039472	28.0229	6.97742	-2.00584	5e-05	0.000601276	Down	XP_022899496.1; XP_022899502.1	monodehydroascorbate reductase-like; monodehydroascorbate reductase-like	AT3G52880
111413003	Chr17	-	LOC111413003	protein_coding	NC_036253.1:13960639-13964990	2.10618	10.869	2.36751	5e-05	0.000601276	Up	XP_022899649.1; XP_022899650.1	protein NRT1/ PTR FAMILY 3.1-like isoform X1; protein NRT1/ PTR FAMILY 3.1-like isoform X2	NA

## Sheet: NBT3_vs_KT3
Gene ID	Chromosome	Strand	Gene	Gene Type	locus	FPKM(NBT3)	FPKM(KT3)	log2(fold_change)	p_value	q_value	Regulation	Protein IDs	Protein Products	TRIRIDs
111365282	Chr17	-	LOC111365282	protein_coding	NC_036253.1:15142042-15145237	1.21135	6.13075	2.33944	5e-05	0.000601276	Up	XP_022841496.1	probable inactive receptor kinase At1g48480	AT1G48480
111365297	Chr17	-	LOC111365297	protein_coding	NC_036253.1:17549241-17551611	124.282	23.3984	-2.40913	5e-05	0.000601276	Down	XP_022841510.1	cinnamoyl-CoA reductase 1-like	AT1G15950
111365348	Chr17	+	LOC111365348	protein_coding	NC_036253.1:19008978-19024432	6.83574	1.54839	-2.14233	5e-05	0.000601276	Down	XP_022841595.1	testis-expressed protein 2-like	NA
111365376	Chr17	+	LOC111365376	protein_coding	NC_036253.1:20251315-20256996	101.441	14.2999	-2.82656	5e-05	0.000601276	Down	XP_022841637.1; XP_022841638.1	putative late blight resistance protein homolog R1B-17 isoform X1; putative late blight resistance protein homolog R1B-17 isoform X2	NA
111365377	Chr17	+	LOC111365377	lncRNA	NC_036253.1:20257213-20259958	310.76	63.7229	-2.28592	5e-05	0.000601276	Down	NA	NA	NA
111365386	Chr17	-	LOC111365386	lncRNA	NC_036253.1:20692368-20693886	4.66245	1.0842	-2.10446	0.00025	0.00242195	Down	NA	NA	NA
111365438	Chr17	-	LOC111365438	protein_coding	NC_036253.1:22524743-22526350	17.9884	4.4465	-2.01632	5e-05	0.000601276	Down	XP_022841748.1; XP_022841747.1	homeobox-leucine zipper protein HAT22-like isoform X2; homeobox-leucine zipper protein HAT22-like isoform X1	NA
111365465	Chr17	+	LOC111365465	protein_coding	NC_036253.1:23533131-23538061	55.165	5.42702	-3.34552	5e-05	0.000601276	Down	XP_022841784.1	putative late blight resistance protein homolog R1A-10	NA
111365608	Chr2	+	LOC111365608	protein_coding	NC_036238.1:19774818-19777692	1.69967	14.7781	3.12013	5e-05	0.000601276	Up	XP_022841918.1	glycerol-3-phosphate 2-O-acyltransferase 6-like	AT2G38110
111365733	Chr17	+	LOC111365733	protein_coding	NC_036253.1:23365691-23370150	10.9532	2.49328	-2.13524	5e-05	0.000601276	Down	XP_022842039.1	putative late blight resistance protein homolog R1A-10, partial	NA
111365803	Chr17	+	LOC111365803	lncRNA	NC_036253.1:10305400-10306416	1.02389	14.7619	3.84975	5e-05	0.000601276	Up	NA	NA	NA
111365912	Chr17	-	LOC111365912	protein_coding	NC_036253.1:435933-448997	1.61645	20.7849	3.68464	5e-05	0.000601276	Up	XP_022842236.1	uncharacterized protein LOC111365912	AT2G42320
111365945	Chr17	+	LOC111365945	protein_coding	NC_036253.1:1027589-1032320	102.161	21.9836	-2.21634	5e-05	0.000601276	Down	XP_022842287.1; XP_022842288.1	probable galactinol--sucrose galactosyltransferase 2; probable galactinol--sucrose galactosyltransferase 2	AT3G57520
111365955	Chr17	-	LOC111365955	protein_coding	NC_036253.1:1298712-1300760	16.9374	1.63849	-3.36977	5e-05	0.000601276	Down	XP_022842305.1; XP_022842304.1	uncharacterized protein LOC111365955 isoform X2; uncharacterized protein LOC111365955 isoform X1	NA
111365989	Chr2	+	LOC111365989	protein_coding	NC_036238.1:20703630-20704610	8.34391	41.3477	2.30901	5e-05	0.000601276	Up	XP_022842361.1	protein SRC2 homolog	NA
111365996	Chr2	+	LOC111365996	protein_coding	NC_036238.1:20751583-20754307	6.35012	126.083	4.31145	5e-05	0.000601276	Up	XP_022842373.1	BAHD acyltransferase DCR-like	AT5G23940
111366036	Chr17	+	LOC111366036	protein_coding	NC_036253.1:2534611-2555729	2.22074	11.7345	2.40165	5e-05	0.000601276	Up	XP_022842430.1; XP_022842431.1; XP_022842432.1	D-lactate dehydrogenase; D-lactate dehydrogenase; D-lactate dehydrogenase	AT5G06580
111366043	Chr17	-	LOC111366043	protein_coding	NC_036253.1:2728666-2730480	20.6665	4.57597	-2.17515	5e-05	0.000601276	Down	XP_022842447.1	syntaxin-121-like	AT3G11820
111366076	Chr17	+	LOC111366076	lncRNA	NC_036253.1:3748054-3749630	1.07224	6.92099	2.69036	0.0017	0.0116827	Up	NA	NA	NA
111366127	Chr17	-	LOC111366127	protein_coding	NC_036253.1:4883482-4885226	40.8151	6.51311	-2.64769	5e-05	0.000601276	Down	XP_022842571.1	zinc finger CCCH domain-containing protein 20-like	NA
111366165	Chr17	+	LOC111366165	protein_coding	NC_036253.1:5575475-5576832	1.00471	30.4694	4.92251	5e-05	0.000601276	Up	XP_022842627.1	acid phosphatase 1-like	NA
111366309	Chr17	-	LOC111366309	protein_coding	NC_036253.1:11077636-11082986	15.9419	3.36396	-2.24459	5e-05	0.000601276	Down	XP_022842812.1	uncharacterized protein LOC111366309	NA
111366370	Chr2	-	LOC111366370	protein_coding	NC_036238.1:21482885-21485772	68.6727	8.42661	-3.02671	5e-05	0.000601276	Down	XP_022842908.1	glutamine synthetase cytosolic isozyme 1-like	AT5G37600
111366429	Chr18	+	LOC111366429	lncRNA	NC_036254.1:687074-687952	33.9792	7.78875	-2.12519	5e-05	0.000601276	Down	NA	NA	NA
111366529	Chr18	+	LOC111366529	protein_coding	NC_036254.1:23643507-23644424	5.31674	23.4598	2.14158	5e-05	0.000601276	Up	XP_022843037.1	uncharacterized protein LOC111366529	NA
111366763	Chr18	-	LOC111366763	protein_coding	NC_036254.1:13113755-13114387	14.214	59.2502	2.05951	5e-05	0.000601276	Up	XP_022843228.1	pollen allergen Che a 1-like, partial	NA
111367220	Chr18	-	LOC111367220	protein_coding	NC_036254.1:4270990-4272831	17.5992	3.08735	-2.51107	5e-05	0.000601276	Down	XP_022843744.1	cytochrome P450 81E8-like	NA
111367250	Chr18	+	LOC111367250	protein_coding	NC_036254.1:4970446-4974337	7.68076	32.3891	2.07619	5e-05	0.000601276	Up	XP_022843781.1	adenylyl-sulfate kinase 3-like	AT2G14750
111367358	Chr18	-	LOC111367358	protein_coding	NC_036254.1:7900992-7903807	1.20187	7.01883	2.54594	5e-05	0.000601276	Up	XP_022843947.1	receptor-like cytosolic serine/threonine-protein kinase RBK2	AT5G37790
111367400	Chr2	-	LOC111367400	protein_coding	NC_036238.1:23561668-23562774	38.0893	175.102	2.20074	5e-05	0.000601276	Up	XP_022844024.1	CASP-like protein 1E2	NA
111367416	Chr18	+	LOC111367416	protein_coding	NC_036254.1:10013583-10016224	33.8026	5.44602	-2.63386	5e-05	0.000601276	Down	XP_022844040.1	putative receptor protein kinase ZmPK1	NA
111367435	Chr18	+	LOC111367435	lncRNA	NC_036254.1:10603600-10604647	2.32053	20.4186	3.13735	5e-05	0.000601276	Up	NA	NA	NA
111367461	Chr18	-	LOC111367461	protein_coding	NC_036254.1:11945173-11946306	26.9204	6.49649	-2.05097	5e-05	0.000601276	Down	XP_022844117.1	NDR1/HIN1-like protein 6	NA
111367469	Chr18	-	LOC111367469	protein_coding	NC_036254.1:12126112-12128456	3.12599	28.1386	3.17017	5e-05	0.000601276	Up	XP_022844129.1	GDSL esterase/lipase LTL1-like	AT3G04290
111367522	Chr18	+	LOC111367522	protein_coding	NC_036254.1:13238586-13241492	7.29864	1.29824	-2.49107	5e-05	0.000601276	Down	XP_022844218.1; XP_022844220.1	probable trehalose-phosphate phosphatase J isoform X1; probable trehalose-phosphate phosphatase H isoform X2	AT5G65140; AT4G39770
111367534	Chr2	-	LOC111367534	protein_coding	NC_036238.1:24257048-24281244	30.1822	4.80301	-2.65169	0.00035	0.00321304	Down	XP_022844244.1	mitochondrial uncoupling protein 5-like	AT2G22500
111367539	Chr18	-	LOC111367539	protein_coding	NC_036254.1:13851512-13854811	83.7896	7.0152	-3.57822	5e-05	0.000601276	Down	XP_022844245.1	ABC transporter G family member 11-like	NA
111367678	Chr18	+	LOC111367678	protein_coding	NC_036254.1:18993686-18999104	2.49898	12.1066	2.27639	5e-05	0.000601276	Up	XP_022844438.1	probable methyltransferase PMT26	AT5G64030
111367696	Chr18	-	LOC111367696	protein_coding	NC_036254.1:19705483-19713689	2.05068	15.5803	2.92555	5e-05	0.000601276	Up	XP_022844468.1	beta-galactosidase-like	AT3G13750
111367726	Chr18	-	LOC111367726	protein_coding	NC_036254.1:20408028-20409388	9.92608	1.59125	-2.64106	5e-05	0.000601276	Down	XP_022844522.1	homeobox-leucine zipper protein ATHB-12-like	AT2G46680
111367727	Chr18	+	LOC111367727	protein_coding	NC_036254.1:20443475-20444322	4.81085	21.3813	2.15198	5e-05	0.000601276	Up	XP_022844523.1	auxin-responsive protein SAUR32-like	NA
111367736	Chr18	-	LOC111367736	protein_coding	NC_036254.1:20600312-20602551	296.277	52.8012	-2.48831	5e-05	0.000601276	Down	XP_022844536.1	caffeic acid 3-O-methyltransferase 2	AT5G54160
111367827	Chr18	-	LOC111367827	protein_coding	NC_036254.1:23266850-23272949	3.05888	18.5928	2.60367	5e-05	0.000601276	Up	XP_022844657.1	NADP-dependent malic enzyme, chloroplastic-like	AT1G79750
111367843	Chr18	+	LOC111367843	protein_coding	NC_036254.1:23759949-23766358	1.96782	9.74958	2.30874	5e-05	0.000601276	Up	XP_022844676.1	sodium/hydrogen exchanger 2-like	AT3G05030
111367857	Chr18	+	LOC111367857	protein_coding	NC_036254.1:23991865-23993804	21.9064	3.82683	-2.51713	5e-05	0.000601276	Down	XP_022844703.1	NAC domain-containing protein 2-like	NA
111367964	Chr2	+	LOC111367964	protein_coding	NC_036238.1:25193162-25196107	1.30818	7.62195	2.5426	5e-05	0.000601276	Up	XP_022844880.1; XP_022844888.1	L10-interacting MYB domain-containing protein-like; L10-interacting MYB domain-containing protein-like	NA
111368056	Chr18	-	LOC111368056	protein_coding	NC_036254.1:28183666-28184968	2.82297	13.8629	2.29594	5e-05	0.000601276	Up	XP_022845001.1	HIPL1 protein-like	AT1G74790
111368080	Chr18	+	LOC111368080	protein_coding	NC_036254.1:28874250-28875840	1.00185	4.26155	2.08872	5e-05	0.000601276	Up	XP_022845038.1	peroxidase 31-like	AT3G28200
111368087	Chr18	+	LOC111368087	pseudogene	NC_036254.1:29011702-29016364	11.0219	2.13318	-2.36929	5e-05	0.000601276	Down	NA	NA	NA
111368154	Chr18	-	LOC111368154	protein_coding	NC_036254.1:31178138-31181569	44.5188	6.82525	-2.70546	5e-05	0.000601276	Down	XP_022845156.1	putative receptor-like protein kinase At3g47110	NA
111368158	Chr18	+	LOC111368158	protein_coding	NC_036254.1:31200474-31201331	2.09451	13.5031	2.68861	5e-05	0.000601276	Up	XP_022845161.1	classical arabinogalactan protein 4-like	NA
111368244	Chr19	-	LOC111368244	pseudogene	NC_036255.1:5130009-5138190	2.21578	28.9361	3.70698	5e-05	0.000601276	Up	NA	NA	NA
111368451	Chr19	+	LOC111368451	protein_coding	NC_036255.1:1011579-1016016	1.05132	7.3647	2.80843	5e-05	0.000601276	Up	XP_022845438.1; XP_022845439.1; XP_022845440.1; XP_022845441.1	homeobox protein BEL1 homolog isoform X1; homeobox protein BEL1 homolog isoform X1; homeobox protein BEL1 homolog isoform X1; homeobox protein BEL1 homolog isoform X2	NA
111368470	Chr19	-	LOC111368470	protein_coding	NC_036255.1:1909366-1911101	68.9458	3.33668	-4.36898	5e-05	0.000601276	Down	XP_022845483.1	spermidine hydroxycinnamoyl transferase-like	NA
111368499	Chr19	+	LOC111368499	protein_coding	NC_036255.1:2863794-2868498	18.2128	3.79522	-2.2627	5e-05	0.000601276	Down	XP_022845534.1; XP_022845535.1	transcription factor ILR3-like isoform X1; transcription factor ILR3-like isoform X2	NA
111368515	Chr19	-	LOC111368515	protein_coding	NC_036255.1:3171433-3178299	8.10706	1.18692	-2.77196	5e-05	0.000601276	Down	XP_022845555.1	ras-related protein Rab11D	AT1G06400
111368536	Chr19	-	LOC111368536	protein_coding	NC_036255.1:3683029-3688290	14.8241	2.30295	-2.68639	5e-05	0.000601276	Down	XP_022845588.1	alpha-farnesene synthase-like	NA
111368546	Chr19	+	LOC111368546	protein_coding	NC_036255.1:3902961-3928325	1.29655	9.30216	2.84289	5e-05	0.000601276	Up	XP_022845606.1; XP_022845613.1; XP_022845605.1; XP_022845607.1; XP_022845608.1; XP_022845611.1; XP_022845612.1; XP_022845609.1	tobamovirus multiplication protein 1-like isoform X2; tobamovirus multiplication protein 1-like isoform X8; tobamovirus multiplication protein 1-like isoform X1; tobamovirus multiplication protein 1-like isoform X3; tobamovirus multiplication protein 1-like isoform X4; tobamovirus multiplication protein 1-like isoform X6; tobamovirus multiplication protein 1-like isoform X7; tobamovirus multiplic…	AT4G21790
111368547	Chr19	-	LOC111368547	protein_coding	NC_036255.1:3930628-3933096	1.95566	9.68871	2.30865	5e-05	0.000601276	Up	XP_022845614.1	cytochrome P450 716B1-like	NA
111368556	Chr19	-	LOC111368556	protein_coding	NC_036255.1:4153880-4154768	2.44226	11.8897	2.28342	5e-05	0.000601276	Up	XP_022845633.1	putative glycine-rich cell wall structural protein 1	NA
111368613	Chr19	+	LOC111368613	protein_coding	NC_036255.1:6128710-6132794	1.51216	14.3195	3.24329	5e-05	0.000601276	Up	XP_022845730.1; XP_022845731.1; XP_022845732.1	protein LOL1-like isoform X1; protein LOL1-like isoform X1; protein LOL1-like isoform X2	AT1G32540
111368623	Chr19	-	LOC111368623	protein_coding	NC_036255.1:6538375-6542169	13.6502	1.17607	-3.53687	5e-05	0.000601276	Down	XP_022845742.1	protein NRT1/ PTR FAMILY 5.2-like	AT5G46050
111368675	Chr19	+	LOC111368675	protein_coding	NC_036255.1:8128610-8157412	25.3333	5.45385	-2.21568	5e-05	0.000601276	Down	XP_022845827.1	probable leucine-rich repeat receptor-like serine/threonine-protein kinase At3g14840	NA
111368701	Chr19	+	LOC111368701	lncRNA	NC_036255.1:8689615-8691046	5.55354	23.7689	2.0976	5e-05	0.000601276	Up	NA	NA	NA
111368793	Chr2	+	LOC111368793	protein_coding	NC_036238.1:26671082-26674907	21.6172	3.46402	-2.64166	5e-05	0.000601276	Down	XP_022846012.1	uncharacterized protein LOC111368793	NA
111368899	Chr19	+	LOC111368899	protein_coding	NC_036255.1:13352561-13354273	2.05654	12.9617	2.65596	5e-05	0.000601276	Up	XP_022846178.1	early nodulin-like protein 2	NA
111369104	Chr2	+	LOC111369104	protein_coding	NC_036238.1:27251306-27256995	1.31794	7.97542	2.59728	5e-05	0.000601276	Up	XP_022846356.1; XP_022846358.1	stomatal closure-related actin-binding protein 2-like; stomatal closure-related actin-binding protein 2-like	AT2G40820
111369330	Chr20	-	LOC111369330	protein_coding	NC_036256.1:717595-718310	25.6882	5.73414	-2.16345	5e-05	0.000601276	Down	XP_022846576.1	RING-H2 finger protein ATL29-like	NA
111369334	Chr20	+	LOC111369334	protein_coding	NC_036256.1:821577-824423	1.24747	7.84703	2.65314	5e-05	0.000601276	Up	XP_022846579.1	leucoanthocyanidin reductase-like	NA
111369335	Chr20	+	LOC111369335	pseudogene	NC_036256.1:841330-845100	5.68158	1.39679	-2.02417	5e-05	0.000601276	Down	NA	NA	NA
111369339	Chr20	-	LOC111369339	protein_coding	NC_036256.1:1013836-1015396	18.9989	2.01845	-3.2346	5e-05	0.000601276	Down	XP_022846587.1; XP_022846586.1	transcription factor MYB62-like isoform X2; transcription factor MYB62-like isoform X1	NA
111369463	Chr20	-	LOC111369463	protein_coding	NC_036256.1:4451582-4453240	8.9971	1.21323	-2.89061	5e-05	0.000601276	Down	XP_022846749.1	UDP-glycosyltransferase 73E1-like	NA
111369564	Chr20	-	LOC111369564	protein_coding	NC_036256.1:9254449-9258482	22.2897	1.20348	-4.21108	5e-05	0.000601276	Down	XP_022846902.1	putative late blight resistance protein homolog R1A-3	NA
111369610	Chr20	+	LOC111369610	protein_coding	NC_036256.1:10896818-10899875	16.6	3.87881	-2.0975	5e-05	0.000601276	Down	XP_022846961.1	mitogen-activated protein kinase 3	AT3G45640
111369736	Chr20	-	LOC111369736	protein_coding	NC_036256.1:14254557-14256124	4.59539	40.2999	3.13252	5e-05	0.000601276	Up	XP_022847139.1	uncharacterized protein LOC111369736	AT4G12970
111369750	Chr20	+	LOC111369750	protein_coding	NC_036256.1:14472593-14475544	88.882	13.6027	-2.708	5e-05	0.000601276	Down	XP_022847157.1	protein NRT1/ PTR FAMILY 5.2-like	NA
111370048	Chr21	+	LOC111370048	protein_coding	NC_036257.1:6367108-6368080	11.0764	62.5106	2.49661	5e-05	0.000601276	Up	XP_022847527.1	caffeoylshikimate esterase-like	NA
111370141	Chr21	+	LOC111370141	protein_coding	NC_036257.1:13115900-13118163	8.39704	1.70754	-2.29796	5e-05	0.000601276	Down	XP_022847607.1	ABC transporter C family member 3-like	AT3G13080
111370147	Chr2	-	LOC111370147	protein_coding	NC_036238.1:29497220-29509378	2.12555	9.39142	2.14351	5e-05	0.000601276	Up	XP_022847614.1; XP_022847623.1; XP_022847619.1; XP_022847627.1	uncharacterized protein LOC111370147 isoform X1; uncharacterized protein LOC111370147 isoform X1; uncharacterized protein LOC111370147 isoform X2; uncharacterized protein LOC111370147 isoform X3	AT3G57630
111370584	Chr21	-	LOC111370584	protein_coding	NC_036257.1:10414206-10415310	26.6427	120.272	2.17449	5e-05	0.000601276	Up	XP_022848138.1; XP_022848139.1	auxin-repressed 12.5 kDa protein-like isoform X1; dormancy-associated protein 1-like isoform X2	AT1G28330
111370596	Chr21	-	LOC111370596	protein_coding	NC_036257.1:10667678-10678350	4.84072	19.5907	2.01687	5e-05	0.000601276	Up	XP_022848155.1; XP_022848156.1; XP_022848157.1	auxin response factor 3-like isoform X1; auxin response factor 3-like isoform X1; auxin response factor 3-like isoform X2	NA
111370631	Chr2	-	LOC111370631	protein_coding	NC_036238.1:30750579-30766943	4.39476	22.2453	2.33964	5e-05	0.000601276	Up	XP_022848215.1	protein NDH-DEPENDENT CYCLIC ELECTRON FLOW 5-like	NA
111370632	Chr21	+	LOC111370632	protein_coding	NC_036257.1:11134006-11137159	9.59456	2.39623	-2.00145	5e-05	0.000601276	Down	XP_022848213.1	transmembrane protein 184C-like	AT1G11200
111370684	Chr21	-	LOC111370684	protein_coding	NC_036257.1:12073279-12074724	126.871	11.034	-3.52334	5e-05	0.000601276	Down	XP_022848282.1	probable NAD(P)H dehydrogenase (quinone) FQR1-like 1	AT4G27270
111370720	Chr21	+	LOC111370720	protein_coding	NC_036257.1:12656407-12659300	6.14474	26.9421	2.13244	0.00145	0.0102744	Up	XP_022848329.1	cysteine-rich and transmembrane domain-containing protein WIH1-like	NA
111370746	Chr21	-	LOC111370746	protein_coding	NC_036257.1:13218475-13221687	17.4383	2.43374	-2.84102	5e-05	0.000601276	Down	XP_022848372.1; XP_022848373.1; XP_022848374.1; XP_022848375.1; XP_022848376.1	uncharacterized protein LOC111370746 isoform X1; uncharacterized protein LOC111370746 isoform X1; uncharacterized protein LOC111370746 isoform X1; uncharacterized protein LOC111370746 isoform X2; uncharacterized protein LOC111370746 isoform X3	NA
111370757	Chr21	+	LOC111370757	protein_coding	NC_036257.1:13362956-13364314	2.53574	13.7412	2.43803	5e-05	0.000601276	Up	XP_022848388.1	uncharacterized protein LOC111370757	AT5G54400
111370764	Chr21	+	LOC111370764	protein_coding	NC_036257.1:13439645-13441555	4.68349	26.1632	2.48188	5e-05	0.000601276	Up	XP_022848398.1	uncharacterized protein LOC111370764	AT3G15480
111370941	Chr21	-	LOC111370941	protein_coding	NC_036257.1:16811639-16813679	2.58229	14.4912	2.48846	5e-05	0.000601276	Up	XP_022848614.1	uncharacterized protein LOC111370941	AT4G18372
111370984	Chr21	-	LOC111370984	protein_coding	NC_036257.1:17994878-17995840	20.9726	2.19791	-3.2543	5e-05	0.000601276	Down	XP_022848679.1	heavy metal-associated isoprenylated plant protein 46-like	NA
111370985	Chr21	-	LOC111370985	protein_coding	NC_036257.1:18001668-18002600	138.165	19.472	-2.82692	5e-05	0.000601276	Down	XP_022848680.1	heavy metal-associated isoprenylated plant protein 41-like	NA
111371243	Chr22	-	LOC111371243	pseudogene	NC_036258.1:12539414-12540116	9.52077	1.80404	-2.39984	5e-05	0.000601276	Down	NA	NA	NA
111371346	Chr22	+	LOC111371346	protein_coding	NC_036258.1:2605969-2608688	6.00984	31.2142	2.3768	5e-05	0.000601276	Up	XP_022849038.1	cytochrome b5-like	AT2G32720
111371514	Chr22	+	LOC111371514	protein_coding	NC_036258.1:5685663-5690406	12.7682	1.90942	-2.74134	5e-05	0.000601276	Down	XP_022849314.1; XP_022849315.1; XP_022849316.1; XP_022849317.1	uncharacterized protein LOC111371514 isoform X1; uncharacterized protein LOC111371514 isoform X1; uncharacterized protein LOC111371514 isoform X2; uncharacterized protein LOC111371514 isoform X3	NA
111371515	Chr22	-	LOC111371515	protein_coding	NC_036258.1:5690522-5693230	16.0435	3.69566	-2.11809	0.0002	0.00201483	Down	XP_022849319.1	uncharacterized protein LOC111371515	AT4G16146
111371578	Chr22	-	LOC111371578	protein_coding	NC_036258.1:6983203-6985423	1.69297	9.03964	2.41671	5e-05	0.000601276	Up	XP_022849407.1	transcription factor FAMA-like	NA
111371599	Chr22	-	LOC111371599	protein_coding	NC_036258.1:8041976-8044278	12.9305	1.79468	-2.84899	5e-05	0.000601276	Down	XP_022849434.1	transcription factor MYB4-like	NA
111371736	Chr22	+	LOC111371736	pseudogene	NC_036258.1:12734394-12738104	1.80869	9.6362	2.41352	5e-05	0.000601276	Up	NA	NA	NA
111371754	Chr22	+	LOC111371754	protein_coding	NC_036258.1:13109139-13109790	3.90517	18.1067	2.21307	5e-05	0.000601276	Up	XP_022849662.1	uncharacterized protein LOC111371754	AT4G24130
111371758	Chr2	+	LOC111371758	protein_coding	NC_036238.1:6876963-6889070	1.96847	23.342	3.56778	5e-05	0.000601276	Up	XP_022849670.1	UDP-glucose 6-dehydrogenase 3-like	AT5G15490
111371787	Chr22	-	LOC111371787	protein_coding	NC_036258.1:14240446-14243993	3.29789	20.0574	2.60452	5e-05	0.000601276	Up	XP_022849709.1	uncharacterized protein LOC111371787	AT4G23490
111371799	Chr22	+	LOC111371799	protein_coding	NC_036258.1:14679391-14680353	73.4468	8.4357	-3.12212	5e-05	0.000601276	Down	XP_022849732.1	uncharacterized protein LOC111371799	NA
111371974	Chr23	-	LOC111371974	protein_coding	NC_036259.1:6594206-6594611	1.37638	15.3587	3.4801	0.0007	0.0056863	Up	XP_022849884.1	agamous-like MADS-box protein AGL81	NA
111372048	Chr23	-	LOC111372048	protein_coding	NC_036259.1:275706-278132	2.00032	10.8005	2.43279	5e-05	0.000601276	Up	XP_022849969.1	aspartyl protease family protein At5g10770	AT1G79720
111372127	Chr23	-	LOC111372127	pseudogene	NC_036259.1:3150560-3158354	8.91673	1.19148	-2.90376	5e-05	0.000601276	Down	NA	NA	NA
111372134	Chr23	+	LOC111372134	pseudogene	NC_036259.1:3525545-3529011	10.0116	2.05513	-2.28438	5e-05	0.000601276	Down	NA	NA	NA
111372150	Chr23	-	LOC111372150	protein_coding	NC_036259.1:4093455-4096478	36.2053	1.90023	-4.25195	5e-05	0.000601276	Down	XP_022850114.1	vetispiradiene synthase 2-like	NA
111372154	Chr23	-	LOC111372154	protein_coding	NC_036259.1:4131277-4132721	14.4706	156.081	3.43109	5e-05	0.000601276	Up	XP_022850117.1	GDSL esterase/lipase At2g04570-like	AT2G04570
111372170	Chr23	+	LOC111372170	lncRNA	NC_036259.1:4956446-4960435	4.29118	32.6939	2.92957	5e-05	0.000601276	Up	NA	NA	NA
111372200	Chr23	+	LOC111372200	protein_coding	NC_036259.1:6061752-6064478	59.5186	12.6416	-2.23516	5e-05	0.000601276	Down	XP_022850195.1; XP_022850196.1	S-adenosylmethionine synthase 3; S-adenosylmethionine synthase 3	AT2G36880
111372231	Chr23	+	LOC111372231	protein_coding	NC_036259.1:6829446-6832793	1.08465	8.16419	2.91208	5e-05	0.000601276	Up	XP_022850229.1	peroxidase 12-like	AT1G71695
111372335	Chr23	+	LOC111372335	protein_coding	NC_036259.1:9889957-9891992	17.0993	3.64474	-2.23005	5e-05	0.000601276	Down	XP_022850393.1	uncharacterized protein At4g14100-like	AT4G14100
111372401	Chr23	-	LOC111372401	protein_coding	NC_036259.1:11803651-11807543	1.28032	9.05706	2.82254	5e-05	0.000601276	Up	XP_022850513.1	O-fucosyltransferase 34-like	AT5G15740
111372416	Chr23	+	LOC111372416	protein_coding	NC_036259.1:12013122-12015095	3.39028	19.7347	2.54126	5e-05	0.000601276	Up	XP_022850527.1; XP_022850528.1	transcription factor TCP5-like; transcription factor TCP5-like	AT5G60970
111372428	Chr23	-	LOC111372428	lncRNA	NC_036259.1:12390792-12391987	2.88575	16.1148	2.48137	5e-05	0.000601276	Up	NA	NA	NA
111372467	ChrUn	+	LOC111372467	protein_coding	NW_019227325.1:227955-232782	1.68531	9.91633	2.55679	5e-05	0.000601276	Up	XP_022850589.1; XP_022850590.1; XP_022850591.1	tetratricopeptide repeat domain-containing protein PYG7, chloroplastic-like isoform X1; tetratricopeptide repeat domain-containing protein PYG7, chloroplastic-like isoform X2; uncharacterized protein LOC111372467 isoform X3	AT1G22700
111372523	ChrUn	-	LOC111372523	protein_coding	NW_019227375.1:319-4672	18.4293	3.40768	-2.43514	5e-05	0.000601276	Down	XP_022850639.1	protein transport protein Sec24-like At3g07100	AT3G07100
111372878	ChrUn	+	LOC111372878	protein_coding	NW_019227739.1:206193-208153	1.15519	4.78041	2.049	5e-05	0.000601276	Up	XP_022851067.1	probable leucine-rich repeat receptor-like protein kinase At1g35710	AT1G03440
111372899	Chr2	+	LOC111372899	protein_coding	NC_036238.1:14745569-14746157	1.01036	8.85712	3.13197	0.00115	0.00851477	Up	XP_022851093.1	uncharacterized protein LOC111372899	NA
111373084	ChrUn	-	LOC111373084	protein_coding	NW_019228042.1:31546-40032	5.51363	1.04943	-2.3934	5e-05	0.000601276	Down	XP_022851320.1	cytochrome P450 CYP736A12-like	NA
111373087	ChrUn	-	LOC111373087	protein_coding	NW_019228042.1:91176-93248	173.236	40.7455	-2.08803	5e-05	0.000601276	Down	XP_022851323.1	cytochrome P450 CYP736A12-like	NA
111373101	ChrUn	-	LOC111373101	protein_coding	NW_019228053.1:15292-19060	2.28001	12.7213	2.48014	5e-05	0.000601276	Up	XP_022851349.1; XP_022851348.1	CBL-interacting serine/threonine-protein kinase 1-like isoform X2; CBL-interacting serine/threonine-protein kinase 1-like isoform X1	AT3G17510
111373139	ChrUn	-	LOC111373139	protein_coding	NW_019228104.1:195542-196752	13.436	2.66744	-2.33258	5e-05	0.000601276	Down	XP_022851387.1	NAC domain-containing protein 90-like	NA
111373140	ChrUn	-	LOC111373140	protein_coding	NW_019228104.1:209904-212774	3.95413	91.9191	4.53893	5e-05	0.000601276	Up	XP_022851388.1	uncharacterized protein LOC111373140	NA
111373377	ChrUn	-	LOC111373377	protein_coding	NW_019228573.1:43782-49401	7.56041	1.43605	-2.39636	5e-05	0.000601276	Down	XP_022851662.1; XP_022851661.1	calmodulin-binding protein 60 D-like isoform X2; calmodulin-binding protein 60 D-like isoform X1	NA
111373379	ChrUn	-	LOC111373379	pseudogene	NW_019228573.1:151014-154478	3.77716	15.5024	2.03712	5e-05	0.000601276	Up	NA	NA	NA
111373396	ChrUn	+	LOC111373396	protein_coding	NW_019228637.1:34346-36056	3.73451	19.786	2.40549	5e-05	0.000601276	Up	XP_022851691.1	serine/threonine-protein kinase BLUS1	NA
111373456	ChrUn	+	LOC111373456	protein_coding	NW_019228724.1:206915-207580	1.8699	8.59176	2.19999	0.00015	0.00157113	Up	XP_022851761.1	STS14 protein-like	AT5G66590
111373463	ChrUn	+	LOC111373463	protein_coding	NW_019228735.1:206967-209748	16.2501	3.24274	-2.32516	5e-05	0.000601276	Down	XP_022851764.1	probable 1-deoxy-D-xylulose-5-phosphate synthase 2, chloroplastic	AT4G15560
111373536	ChrUn	-	LOC111373536	protein_coding	NW_019228810.1:294018-294603	9.77099	1.9041	-2.3594	0.00055	0.00466141	Down	XP_022851848.1	glutaredoxin-C10-like	NA
111373549	ChrUn	-	LOC111373549	protein_coding	NW_019228810.1:68768-70809	2.00832	10.9312	2.4444	5e-05	0.000601276	Up	XP_022851863.1	uncharacterized protein LOC111373549	NA
111373556	ChrUn	-	LOC111373556	protein_coding	NW_019228810.1:216309-223590	82.7415	18.5676	-2.15582	5e-05	0.000601276	Down	XP_022851873.1	glycine dehydrogenase (decarboxylating), mitochondrial	AT2G26080
111373561	ChrUn	+	LOC111373561	protein_coding	NW_019228810.1:309792-314064	11.3765	1.87537	-2.60081	5e-05	0.000601276	Down	XP_022851878.1	elongation factor 2-like	AT1G56070
111373589	ChrUn	-	LOC111373589	pseudogene	NW_019228853.1:121191-123858	1.37939	9.93037	2.84782	5e-05	0.000601276	Up	NA	NA	NA
111373827	ChrUn	+	LOC111373827	protein_coding	NW_019229083.1:809-3540	8.91489	2.19596	-2.02137	0.00075	0.00601186	Down	XP_022852176.1	uncharacterized protein LOC111373827, partial	NA
111373877	ChrUn	+	LOC111373877	protein_coding	NW_019229128.1:6-3715	158.795	33.7627	-2.23366	5e-05	0.000601276	Down	XP_022852239.1	uncharacterized protein LOC111373877	NA
111373900	ChrUn	-	LOC111373900	protein_coding	NW_019229159.1:228865-234814	214.103	19.8476	-3.43127	5e-05	0.000601276	Down	XP_022852264.1	proteinase inhibitor PSI-1.2-like	NA
111373919	ChrUn	-	LOC111373919	protein_coding	NW_019229211.1:373-1227	1.19163	4.82063	2.01628	0.00215	0.0140805	Up	XP_022852283.1	uncharacterized protein LOC111373919	NA
111373932	ChrUn	+	LOC111373932	protein_coding	NW_019229219.1:112586-115592	1.49635	7.5377	2.33267	0.0017	0.0116827	Up	XP_022852295.1	probable stress-associated endoplasmic reticulum protein	AT1G27350
111373993	ChrUn	+	LOC111373993	protein_coding	NW_019229312.1:134275-137086	2.13163	13.211	2.63171	5e-05	0.000601276	Up	XP_022852359.1; XP_022852360.1	F-box protein At2g32560-like isoform X1; F-box protein At2g32560-like isoform X2	NA
111374062	ChrUn	+	LOC111374062	lncRNA	NW_019229408.1:260207-262832	23.5061	4.78027	-2.29787	5e-05	0.000601276	Down	NA	NA	NA
111374132	ChrUn	-	LOC111374132	protein_coding	NW_019229473.1:257550-258008	2.46859	22.0821	3.16112	5e-05	0.000601276	Up	XP_022852526.1	uncharacterized protein LOC111374132	NA
111374154	ChrUn	+	LOC111374154	protein_coding	NW_019229494.1:132517-134399	1.10885	16.0439	3.8549	5e-05	0.000601276	Up	XP_022852554.1	polyphenol oxidase, chloroplastic-like	NA
111374245	ChrUn	-	LOC111374245	protein_coding	NW_019229658.1:69706-72731	15.7525	18.0732	inf	0.0009	0.00697219	Up	XP_022852663.1	pentatricopeptide repeat-containing protein At1g74750-like	AT1G74750
111374312	ChrUn	-	LOC111374312	protein_coding	NW_019229783.1:168900-169639	1.77064	13.4225	2.92231	5e-05	0.000601276	Up	XP_022852734.1	uncharacterized protein LOC111374312	NA
111374340	ChrUn	+	LOC111374340	protein_coding	NW_019229835.1:139758-145904	9.03909	1.65955	-2.44539	5e-05	0.000601276	Down	XP_022852763.1	patellin-3-like	AT1G72160
111374406	ChrUn	+	LOC111374406	protein_coding	NW_019229877.1:316128-318658	22.4449	4.86503	-2.20587	5e-05	0.000601276	Down	XP_022852843.1	60S ribosomal protein L13a-4-like	AT5G48760
111374442	ChrUn	-	LOC111374442	protein_coding	NW_019229949.1:347129-349033	10.2585	1.87469	-2.4521	5e-05	0.000601276	Down	XP_022852881.1	premnaspirodiene oxygenase-like	NA
111374469	ChrUn	+	LOC111374469	protein_coding	NW_019229960.1:420203-422628	1.51015	51.4947	5.09166	5e-05	0.000601276	Up	XP_022852905.1	uncharacterized protein LOC111374469	AT5G02230
111374858	ChrUn	-	LOC111374858	protein_coding	NW_019230477.1:35391-38522	113.882	18.0556	-2.65702	5e-05	0.000601276	Down	XP_022853376.1	alcohol dehydrogenase class-3-like	NA
111374881	ChrUn	+	LOC111374881	protein_coding	NW_019230488.1:100849-101638	420.307	72.0304	-2.54476	5e-05	0.000601276	Down	XP_022853408.1	dirigent protein 22-like	NA
111374909	ChrUn	-	LOC111374909	protein_coding	NW_019230567.1:28-2018	1.03048	6.4148	2.63809	5e-05	0.000601276	Up	XP_022853429.1	3-ketoacyl-CoA synthase 11-like	AT2G26640
111375097	ChrUn	-	LOC111375097	protein_coding	NW_019230856.1:93424-95445	4.28492	20.0901	2.22914	5e-05	0.000601276	Up	XP_022853652.1	LOB domain-containing protein 36-like	NA
111375112	ChrUn	-	LOC111375112	protein_coding	NW_019230887.1:136481-142455	39.7691	8.99436	-2.14456	5e-05	0.000601276	Down	XP_022853669.1	probable polyamine transporter At1g31830	AT1G31830
111375156	ChrUn	-	LOC111375156	protein_coding	NW_019230929.1:871-2499	10.232	2.51221	-2.02606	5e-05	0.000601276	Down	XP_022853716.1	G-type lectin S-receptor-like serine/threonine-protein kinase SD1-1, partial	AT4G27300
111375189	ChrUn	-	LOC111375189	protein_coding	NW_019230952.1:267284-273660	1.1366	13.0243	3.5184	5e-05	0.000601276	Up	XP_022853757.1; XP_022853758.1; XP_022853759.1	anthocyanidin 3-O-glucoside 2\\'\\'-O-glucosyltransferase-like; anthocyanidin 3-O-glucoside 2\\'\\'-O-glucosyltransferase-like; anthocyanidin 3-O-glucoside 2\\'\\'-O-glucosyltransferase-like	NA
111375382	ChrUn	+	LOC111375382	protein_coding	NW_019231218.1:194543-197450	50.2314	10.6451	-2.2384	5e-05	0.000601276	Down	XP_022853964.1; XP_022853968.1; XP_022853965.1; XP_022853966.1	shikimate O-hydroxycinnamoyltransferase isoform X1; shikimate O-hydroxycinnamoyltransferase isoform X1; shikimate O-hydroxycinnamoyltransferase isoform X2; shikimate O-hydroxycinnamoyltransferase isoform X3	AT5G48930
111375390	ChrUn	+	LOC111375390	protein_coding	NW_019231229.1:39126-42677	22.4222	5.46399	-2.0369	5e-05	0.000601276	Down	XP_022853977.1; XP_022853979.1; XP_022853978.1	B3 domain-containing protein Os01g0234100-like isoform X1; B3 domain-containing protein Os01g0234100-like isoform X3; B3 domain-containing protein Os01g0234100-like isoform X2	NA
111375523	ChrUn	+	LOC111375523	protein_coding	NW_019231325.1:159853-163563	1.394	5.78936	2.05418	5e-05	0.000601276	Up	XP_022854129.1; XP_022854130.1	GATA transcription factor 8-like; GATA transcription factor 8-like	NA
111375590	ChrUn	+	LOC111375590	protein_coding	NW_019231420.1:338014-350284	1.74094	7.69376	2.14382	0.0003	0.00282566	Up	XP_022854197.1; XP_022854198.1; XP_022854199.1	uncharacterized protein LOC111375590 isoform X1; uncharacterized protein LOC111375590 isoform X1; uncharacterized protein LOC111375590 isoform X2	NA
111375626	ChrUn	+	LOC111375626	protein_coding	NW_019231432.1:189111-190239	8.2163	1.70715	-2.2669	5e-05	0.000601276	Down	XP_022854249.1	putative 12-oxophytodienoate reductase 11	AT1G76690
111375777	ChrUn	-	LOC111375777	protein_coding	NW_019231680.1:24946-27580	159.397	2.23146	-6.15849	5e-05	0.000601276	Down	XP_022854428.1; XP_022854427.1	vetispiradiene synthase 2-like isoform X2; vetispiradiene synthase 2-like isoform X1	NA
111375834	ChrUn	-	LOC111375834	protein_coding	NW_019231751.1:241539-244081	9.70254	2.03409	-2.25398	5e-05	0.000601276	Down	XP_022854515.1	probable indole-3-acetic acid-amido synthetase GH3.1	AT2G14960
111375871	ChrUn	+	LOC111375871	pseudogene	NW_019231783.1:109098-112675	7.49673	1.76256	-2.08859	5e-05	0.000601276	Down	NA	NA	NA
111375974	ChrUn	-	LOC111375974	protein_coding	NW_019231887.1:579137-582929	2.17221	16.9891	2.96738	5e-05	0.000601276	Up	XP_022854661.1	uncharacterized protein LOC111375974	NA
111375997	ChrUn	+	LOC111375997	protein_coding	NW_019231887.1:340616-341462	19.4055	1.68448	-3.52609	5e-05	0.000601276	Down	XP_022854693.1	protein SENESCENCE-ASSOCIATED GENE 21, mitochondrial-like	NA
111376054	ChrUn	-	LOC111376054	protein_coding	NW_019231941.1:45978-48063	8.45769	1.915	-2.14292	5e-05	0.000601276	Down	XP_022854747.1	trihelix transcription factor ASIL2	NA
111376069	ChrUn	-	LOC111376069	protein_coding	NW_019231973.1:24564-30126	19.5331	1.86451	-3.38905	5e-05	0.000601276	Down	XP_022854763.1; XP_022854764.1; XP_022854765.1	cytochrome P450 81E8-like; cytochrome P450 81E8-like; cytochrome P450 81E8-like	NA
111376073	ChrUn	-	LOC111376073	protein_coding	NW_019231973.1:52839-54784	2.50463	10.5309	2.07196	5e-05	0.000601276	Up	XP_022854768.1	xyloglucan galactosyltransferase XLT2-like	NA
111376104	ChrUn	-	LOC111376104	protein_coding	NW_019232046.1:77053-83890	1.01678	6.07756	2.57949	5e-05	0.000601276	Up	XP_022854800.1	fatty acyl-CoA reductase 3-like	NA
111376167	ChrUn	+	LOC111376167	protein_coding	NW_019232203.1:179367-181542	5.21405	1.00355	-2.37729	0.0002	0.00201483	Down	XP_022854875.1	1-aminocyclopropane-1-carboxylate oxidase homolog 1-like	NA
111376178	ChrUn	-	LOC111376178	protein_coding	NW_019232225.1:26190-27095	1.75069	11.3234	2.69331	5e-05	0.000601276	Up	XP_022854890.1	uncharacterized protein LOC111376178	NA
111376260	ChrUn	+	LOC111376260	protein_coding	NW_019232340.1:177479-182479	2.672	12.8392	2.26456	5e-05	0.000601276	Up	XP_022854977.1	soluble inorganic pyrophosphatase 4-like	AT3G53620
111376265	ChrUn	+	LOC111376265	lncRNA	NW_019232356.1:0-1455	6.84484	1.10497	-2.63101	0.00025	0.00242195	Down	NA	NA	NA
111376411	ChrUn	-	LOC111376411	protein_coding	NW_019232571.1:204511-204988	1.93157	36.6797	4.24714	5e-05	0.000601276	Up	XP_022855139.1	multifunctional methyltransferase subunit TRM112-like protein At1g22270	AT1G78190
111376449	ChrUn	+	LOC111376449	protein_coding	NW_019232646.1:97668-98499	2.27477	14.7141	2.69341	5e-05	0.000601276	Up	XP_022855176.1	18.2 kDa class I heat shock protein-like	AT1G53540
111376472	ChrUn	-	LOC111376472	protein_coding	NW_019232657.1:147740-149778	16.9988	3.88832	-2.12821	5e-05	0.000601276	Down	XP_022855200.1; XP_022855199.1	BTB/POZ domain-containing protein At1g55760-like isoform X2; BTB/POZ domain-containing protein At1g55760-like isoform X1	AT1G55760
111376621	ChrUn	-	LOC111376621	protein_coding	NW_019232931.1:70420-74762	34.0037	1.28543	-4.72537	5e-05	0.000601276	Down	XP_022855354.1	cinnamoyl-CoA reductase 2-like	AT2G33590
111376812	ChrUn	-	LOC111376812	protein_coding	NW_019233225.1:25223-26896	14.8485	1.57207	-3.23958	5e-05	0.000601276	Down	XP_022855582.1	galactinol synthase 2-like	AT1G56600
111376857	ChrUn	-	LOC111376857	protein_coding	NW_019233298.1:150664-153942	21.1152	3.03342	-2.79927	5e-05	0.000601276	Down	XP_022855631.1	cellulose synthase-like protein E6	NA
111377065	ChrUn	-	LOC111377065	protein_coding	NW_019233649.1:70246-71275	9.19743	51.3236	2.48032	5e-05	0.000601276	Up	XP_022855881.1	uncharacterized protein LOC111377065	NA
111377102	ChrUn	+	LOC111377102	protein_coding	NW_019233690.1:1140-2467	72.175	11.4308	-2.65857	5e-05	0.000601276	Down	XP_022855921.1	phenylalanine ammonia-lyase-like, partial	AT2G37040
111377116	ChrUn	+	LOC111377116	protein_coding	NW_019233703.1:21646-23135	32.1474	6.9502	-2.20958	0.0009	0.00697219	Down	XP_022855938.1	spermidine hydroxycinnamoyl transferase-like	NA
111377149	ChrUn	-	LOC111377149	protein_coding	NW_019233745.1:59754-63914	31.5331	1.07532	-4.87403	5e-05	0.000601276	Down	XP_022855975.1	40S ribosomal protein S9-2	AT5G39850
111377224	ChrUn	+	LOC111377224	protein_coding	NW_019233922.1:25417-29869	1.61884	11.0655	2.77304	5e-05	0.000601276	Up	XP_022856055.1	probable inactive purple acid phosphatase 27	AT5G50400
111377231	ChrUn	-	LOC111377231	lncRNA	NW_019233922.1:129839-130772	3.97983	19.933	2.32438	5e-05	0.000601276	Up	NA	NA	NA
111377264	ChrUn	+	LOC111377264	protein_coding	NW_019233954.1:189241-192536	63.3936	14.4319	-2.13508	5e-05	0.000601276	Down	XP_022856105.1	probable WRKY transcription factor 43	AT5G26170
111377276	ChrUn	-	LOC111377276	protein_coding	NW_019233959.1:856-2423	2.53183	12.1066	2.25754	0.0001	0.00110958	Up	XP_022856116.1	phosphoinositide phospholipase C 2-like	AT3G08510
111377308	ChrUn	+	LOC111377308	protein_coding	NW_019234008.1:158323-158999	3.69454	49.4819	3.74344	5e-05	0.000601276	Up	XP_022856154.1	glycine-rich protein 5-like	NA
111377317	ChrUn	-	LOC111377317	protein_coding	NW_019234025.1:5-1941	1.01514	4.75895	2.22896	5e-05	0.000601276	Up	XP_022856162.1	root phototropism protein 2-like, partial	AT2G30520
111377319	Chr3	+	LOC111377319	protein_coding	NC_036239.1:4507057-4509961	1.996	9.59679	2.26544	5e-05	0.000601276	Up	XP_022856166.1	probable 3-hydroxyisobutyryl-CoA hydrolase 2	NA
111377333	Chr3	+	LOC111377333	protein_coding	NC_036239.1:4628870-4631043	3.2835	78.6673	4.58246	5e-05	0.000601276	Up	XP_022856183.1	protein ECERIFERUM 1-like, partial	NA
111377439	ChrUn	-	LOC111377439	protein_coding	NW_019234221.1:265769-266743	9.16071	1.91311	-2.25954	0.0003	0.00282566	Down	XP_022856299.1	major allergen Pru ar 1-like	NA
111377567	Chr3	+	LOC111377567	protein_coding	NC_036239.1:5916744-5921128	49.1061	11.8649	-2.0492	5e-05	0.000601276	Down	XP_022856467.1	uncharacterized protein LOC111377567	NA
111377857	ChrUn	+	LOC111377857	protein_coding	NW_019235059.1:98075-101848	9.01752	2.0815	-2.11511	5e-05	0.000601276	Down	XP_022856759.1; XP_022856760.1	putative transcription factor bHLH041 isoform X1; putative transcription factor bHLH041 isoform X2	NA
111377865	ChrUn	-	LOC111377865	protein_coding	NW_019235080.1:33168-35112	1.74695	7.43387	2.08928	5e-05	0.000601276	Up	XP_022856769.1	AAA-ATPase ASD, mitochondrial-like	NA
111377930	ChrUn	+	LOC111377930	protein_coding	NW_019235196.1:61053-65341	29.1416	3.49776	-3.05858	5e-05	0.000601276	Down	XP_022856855.1; XP_022856854.1	wall-associated receptor kinase 2-like isoform X2; wall-associated receptor kinase 2-like isoform X1	NA
111377946	ChrUn	-	LOC111377946	protein_coding	NW_019235218.1:17162-20440	10.6641	1.83033	-2.54259	5e-05	0.000601276	Down	XP_022856873.1	calmodulin binding protein PICBP-like	NA
111378025	ChrUn	+	LOC111378025	protein_coding	NW_019235321.1:1251099-1252572	60.5939	2.71006	-4.48278	5e-05	0.000601276	Down	XP_022856958.1	aquaporin PIP2-1-like	AT3G53420
111378046	ChrUn	+	LOC111378046	protein_coding	NW_019235333.1:82181-85505	1.32806	21.5399	4.01962	5e-05	0.000601276	Up	XP_022856974.1; XP_022856975.1	beta-glucosidase-like isoform X1; beta-glucosidase-like isoform X2	NA
111378127	ChrUn	+	LOC111378127	protein_coding	NW_019235481.1:124835-140213	1.68781	18.7066	3.47032	5e-05	0.000601276	Up	XP_022857068.1	fructose-1,6-bisphosphatase, chloroplastic-like	AT3G54050
111378187	ChrUn	-	LOC111378187	protein_coding	NW_019235564.1:47505-49993	6.10596	1.38641	-2.13886	0.0074	0.0369178	Down	XP_022857125.1	protein transport protein Sec61 subunit gamma-1	AT5G50460
111378311	ChrUn	+	LOC111378311	protein_coding	NW_019235743.1:19821-21611	1.46317	6.2318	2.09055	5e-05	0.000601276	Up	XP_022857251.1	uncharacterized protein LOC111378311	AT5G67020
111378326	ChrUn	+	LOC111378326	protein_coding	NW_019235754.1:132166-133100	1.5648	25.4425	4.02319	5e-05	0.000601276	Up	XP_022857272.1	non-specific lipid-transfer protein-like protein At2g13820	NA
111378346	Chr1	-	LOC111378346	protein_coding	NC_036237.1:5000238-5001967	1.67244	30.7916	4.20251	5e-05	0.000601276	Up	XP_022857331.1	cytochrome P450 77A2-like	AT5G04660
111378370	ChrUn	+	LOC111378370	protein_coding	NW_019235808.1:102753-108349	1.2005	6.19572	2.36764	5e-05	0.000601276	Up	XP_022857329.1	U-box domain-containing protein 6-like	NA
111378392	ChrUn	-	LOC111378392	protein_coding	NW_019235861.1:103833-105505	53.484	230.352	2.10666	0.0001	0.00110958	Up	XP_022857353.1	glucan endo-1,3-beta-glucosidase, acidic-like	AT3G57240
111378441	Chr3	+	LOC111378441	protein_coding	NC_036239.1:11364314-11366028	82.3428	2.56343	-5.00549	5e-05	0.000601276	Down	XP_022857406.1	glucan endo-1,3-beta-glucosidase, acidic-like	AT3G57240
111378479	ChrUn	-	LOC111378479	protein_coding	NW_019235948.1:4941-6746	10.4592	2.1273	-2.29768	5e-05	0.000601276	Down	XP_022857454.1	sorting nexin 2A-like	AT5G58440
111378486	ChrUn	-	LOC111378486	protein_coding	NW_019235957.1:6-1805	6.91414	1.45761	-2.24594	0.00055	0.00466141	Down	XP_022857466.1	heavy metal-associated isoprenylated plant protein 3-like	NA
111378634	ChrUn	-	LOC111378634	protein_coding	NW_019236192.1:26848-29110	20.1043	3.18844	-2.65658	5e-05	0.000601276	Down	XP_022857636.1	probable WRKY transcription factor 11	NA
111378657	ChrUn	-	LOC111378657	protein_coding	NW_019236266.1:53371-54177	7.02601	155.148	4.46479	5e-05	0.000601276	Up	XP_022857655.1	uncharacterized protein LOC111378657	NA
111378675	ChrUn	-	LOC111378675	protein_coding	NW_019236288.1:67441-69646	10.4531	2.49748	-2.06539	5e-05	0.000601276	Down	XP_022857671.1	probable inorganic phosphate transporter 1-9	AT1G76430
111378685	ChrUn	-	LOC111378685	protein_coding	NW_019236299.1:125075-126623	1.98563	14.4259	2.86099	5e-05	0.000601276	Up	XP_022857682.1	uncharacterized protein LOC111378685	NA
111378721	ChrUn	+	LOC111378721	protein_coding	NW_019236364.1:144752-145798	27.5526	2.42416	-3.50663	5e-05	0.000601276	Down	XP_022857723.1	probable glutathione S-transferase	NA
111378740	ChrUn	+	LOC111378740	protein_coding	NW_019236443.1:1551-2105	2.88285	14.6437	2.34471	0.0004	0.00359264	Up	XP_022857742.1	aquaporin PIP2-7-like, partial	AT4G35100
111378802	ChrUn	-	LOC111378802	protein_coding	NW_019236492.1:667126-671548	1.05298	4.77763	2.18182	5e-05	0.000601276	Up	XP_022857824.1	uncharacterized protein LOC111378802	AT5G20950
111378816	ChrUn	-	LOC111378816	protein_coding	NW_019236504.1:20485-21621	10.2166	2.06965	-2.30346	5e-05	0.000601276	Down	XP_022857855.1	transcription factor MYB44-like	NA
111378890	ChrUn	-	LOC111378890	protein_coding	NW_019236764.1:132725-134999	2.12469	10.2222	2.26637	5e-05	0.000601276	Up	XP_022857938.1	salicylic acid-binding protein 2-like	NA
111378909	ChrUn	-	LOC111378909	protein_coding	NW_019236796.1:232925-234981	1.18382	8.56009	2.85418	5e-05	0.000601276	Up	XP_022857955.1	transcription factor MYB16-like	NA
111379094	ChrUn	+	LOC111379094	protein_coding	NW_019237129.1:106115-108321	4.50754	33.0655	2.87491	5e-05	0.000601276	Up	XP_022858197.1	tubulin alpha chain-like	AT1G50010
111379152	ChrUn	-	LOC111379152	protein_coding	NW_019237203.1:92189-93253	29.5982	150.043	2.34179	5e-05	0.000601276	Up	XP_022858256.1	protein GDAP2 homolog	AT4G35750
111379198	ChrUn	-	LOC111379198	protein_coding	NW_019237318.1:5-1913	42.5569	9.32877	-2.18963	5e-05	0.000601276	Down	XP_022858312.1	probable WRKY transcription factor 53, partial	NA
111379239	ChrUn	+	LOC111379239	protein_coding	NW_019237393.1:451770-453285	2.74841	32.4414	3.56117	5e-05	0.000601276	Up	XP_022858350.1	salicylic acid-binding protein 2-like	NA
111379251	ChrUn	-	LOC111379251	protein_coding	NW_019237404.1:87322-89610	2.46744	154.843	5.97165	5e-05	0.000601276	Up	XP_022858368.1; XP_022858367.1	uncharacterized protein LOC111379251 isoform X2; uncharacterized protein LOC111379251 isoform X1	NA
111379253	ChrUn	-	LOC111379253	protein_coding	NW_019237435.1:145224-147237	7.80205	1.3456	-2.5356	5e-05	0.000601276	Down	XP_022858371.1	premnaspirodiene oxygenase-like	NA
111379443	ChrUn	-	LOC111379443	protein_coding	NW_019237766.1:404510-406935	59.7715	253.805	2.08619	5e-05	0.000601276	Up	XP_022858585.1	chalcone synthase J-like	AT5G13930
111379469	ChrUn	+	LOC111379469	protein_coding	NW_019237778.1:87191-91034	6.04562	1.34583	-2.16739	0.00015	0.00157113	Down	XP_022858609.1	methanol O-anthraniloyltransferase-like	NA
111379525	ChrUn	+	LOC111379525	protein_coding	NW_019237875.1:83651-85922	1.53618	10.1495	2.72399	5e-05	0.000601276	Up	XP_022858684.1	3-ketoacyl-CoA synthase 1	AT1G01120
111379671	ChrUn	-	LOC111379671	protein_coding	NW_019238071.1:73110-74416	17.3719	102.788	2.56484	5e-05	0.000601276	Up	XP_022858862.1	universal stress protein PHOS34	AT3G03270
111379672	ChrUn	-	LOC111379672	protein_coding	NW_019238075.1:586-1939	7.95724	1.42254	-2.4838	0.00395	0.0227986	Down	XP_022858863.1	probable UDP-N-acetylglucosamine--peptide N-acetylglucosaminyltransferase SEC	AT3G04240
111379681	ChrUn	+	LOC111379681	protein_coding	NW_019238082.1:20284-21966	15.8069	3.21801	-2.29631	5e-05	0.000601276	Down	XP_022858872.1	replication protein A 70 kDa DNA-binding subunit B-like	NA
111379724	ChrUn	+	LOC111379724	protein_coding	NW_019238167.1:207753-209419	3.83419	21.6674	2.49853	5e-05	0.000601276	Up	XP_022858928.1	anthocyanidin 3-O-glucosyltransferase-like	NA
111379808	ChrUn	-	LOC111379808	lncRNA	NW_019238273.1:355-838	1.03567	12.4168	3.58366	0.0045	0.0252242	Up	NA	NA	NA
111379828	ChrUn	-	LOC111379828	protein_coding	NW_019238304.1:222176-226214	15.5461	2.40396	-2.69306	5e-05	0.000601276	Down	XP_022859031.1	AAA-ATPase At3g50940-like	NA
111379871	Chr1	+	LOC111379871	protein_coding	NC_036237.1:5191014-5191646	1.09008	77.1648	6.14543	5e-05	0.000601276	Up	XP_022859106.1	histone H2B-like	AT3G45980
111380006	ChrUn	+	LOC111380006	protein_coding	NW_019238703.1:90923-93749	3.63027	28.391	2.96728	5e-05	0.000601276	Up	XP_022859236.1	ferritin-3, chloroplastic-like	AT2G40300
111380045	ChrUn	+	LOC111380045	protein_coding	NW_019238799.1:161299-161836	14.3803	2.24925	-2.67658	0.0004	0.00359264	Down	XP_022859275.1	DNA mismatch repair protein MSH4-like, partial	AT4G17380
111380085	ChrUn	+	LOC111380085	protein_coding	NW_019238841.1:8051-9565	3.43712	34.4755	3.3263	5e-05	0.000601276	Up	XP_022859317.1	probable sugar phosphate/phosphate translocator At2g25520	AT2G25520
111380200	Chr3	-	LOC111380200	protein_coding	NC_036239.1:22789888-22818491	7.57247	1.07621	-2.81481	0.00105	0.00790435	Down	XP_022859463.1	GRF1-interacting factor 2-like	AT4G00850
111380387	ChrUn	+	LOC111380387	protein_coding	NW_019239307.1:12304-14141	27.2997	1.95115	-3.80649	5e-05	0.000601276	Down	XP_022859703.1	spermidine hydroxycinnamoyl transferase-like	NA
111380507	ChrUn	-	LOC111380507	protein_coding	NW_019239534.1:33799-35146	15.6175	3.31711	-2.23516	5e-05	0.000601276	Down	XP_022859857.1	heavy metal-associated isoprenylated plant protein 39-like	AT1G01490
111380589	ChrUn	-	LOC111380589	protein_coding	NW_019239737.1:102328-106968	1.30846	6.02735	2.20365	0.0002	0.00201483	Up	XP_022859960.1	SNF1-related protein kinase regulatory subunit beta-2-like	NA
111380602	ChrUn	+	LOC111380602	protein_coding	NW_019239750.1:5-1678	7.60241	1.1259	-2.75538	0.0001	0.00110958	Down	XP_022859983.1	deacetoxyvindoline 4-hydroxylase-like, partial	NA
111380606	Chr3	-	LOC111380606	protein_coding	NC_036239.1:294225-297635	13.2228	364.25	4.78383	5e-05	0.000601276	Up	XP_022859997.1; XP_022859990.1	proline-rich protein 4-like isoform X2; repetitive proline-rich cell wall protein 2-like isoform X1	NA
111380712	ChrUn	-	LOC111380712	protein_coding	NW_019239910.1:84961-85975	2.1513	8.90331	2.04914	5e-05	0.000601276	Up	XP_022860115.1	LOB domain-containing protein 38-like	NA
111380725	ChrUn	-	LOC111380725	protein_coding	NW_019239952.1:112725-121294	3.77366	96.402	4.67503	5e-05	0.000601276	Up	XP_022860126.1	plasma membrane ATPase 4-like	AT4G30190
111380777	ChrUn	+	LOC111380777	pseudogene	NW_019240113.1:56637-60951	46.7457	5.50775	-3.0853	5e-05	0.000601276	Down	NA	NA	NA
111381051	Chr3	+	LOC111381051	protein_coding	NC_036239.1:1257036-1262173	28.3349	5.45678	-2.37646	5e-05	0.000601276	Down	XP_022860523.1	methylthioribose kinase-like	AT1G49820
111381057	Chr3	+	LOC111381057	protein_coding	NC_036239.1:1266270-1271651	4.98897	20.6937	2.05238	5e-05	0.000601276	Up	XP_022860535.1	methylthioribose kinase-like	AT1G49820
111381063	ChrUn	-	LOC111381063	protein_coding	NW_019240527.1:108863-110997	78.4967	15.6899	-2.32279	5e-05	0.000601276	Down	XP_022860540.1	UDP-glycosyltransferase 73C5-like	NA
111381084	ChrUn	+	LOC111381084	pseudogene	NW_019240559.1:81788-83982	1.82224	7.34203	2.01047	5e-05	0.000601276	Up	NA	NA	NA
111381100	ChrUn	-	LOC111381100	protein_coding	NW_019240610.1:11969-12780	22.4974	3.58803	-2.6485	5e-05	0.000601276	Down	XP_022860590.1	cysteine-rich receptor-like protein kinase 25, partial	NA
111381143	ChrUn	-	LOC111381143	pseudogene	NW_019240665.1:30-8238	8.20686	1.28417	-2.67599	5e-05	0.000601276	Down	NA	NA	NA
111381256	ChrUn	+	LOC111381256	protein_coding	NW_019240787.1:169685-173225	1.89324	11.0747	2.54833	5e-05	0.000601276	Up	XP_022860783.1	biotin carboxyl carrier protein of acetyl-CoA carboxylase 2, chloroplastic-like	NA
111381307	ChrUn	+	LOC111381307	protein_coding	NW_019240873.1:89761-93827	15.1689	3.55945	-2.09139	5e-05	0.000601276	Down	XP_022860852.1	mechanosensitive ion channel protein 10-like	NA
111381327	ChrUn	+	LOC111381327	protein_coding	NW_019240936.1:71939-73238	1.44816	7.437	2.3605	5e-05	0.000601276	Up	XP_022860877.1	ras-related protein RABA3	AT1G01200
111381437	ChrUn	+	LOC111381437	lncRNA	NW_019241142.1:30562-32807	14.3039	2.36121	-2.5988	5e-05	0.000601276	Down	NA	NA	NA
111381474	Chr3	-	LOC111381474	protein_coding	NC_036239.1:1884023-1891717	13.5766	63.3172	2.22148	5e-05	0.000601276	Up	XP_022861030.1	long chain acyl-CoA synthetase 2	AT1G49430
111381520	ChrUn	+	LOC111381520	protein_coding	NW_019241342.1:3-1702	1.73433	10.5909	2.61037	0.0001	0.00110958	Up	XP_022861076.1	uncharacterized protein LOC111381520, partial	AT4G17370
111381540	ChrUn	-	LOC111381540	pseudogene	NW_019241397.1:1200-7930	21.4688	4.96961	-2.11104	5e-05	0.000601276	Down	NA	NA	NA
111381590	ChrUn	-	LOC111381590	protein_coding	NW_019241461.1:58485-60024	23.4056	5.43871	-2.10552	5e-05	0.000601276	Down	XP_022861152.1	aquaporin PIP2-1-like	AT2G37170
111381628	Chr3	-	LOC111381628	protein_coding	NC_036239.1:2102225-2103421	2.92747	23.5463	3.00778	5e-05	0.000601276	Up	XP_022861196.1	protein EXORDIUM-like 2	AT5G64260
111381635	ChrUn	-	LOC111381635	protein_coding	NW_019241557.1:39705-41837	1.92944	10.8954	2.49746	5e-05	0.000601276	Up	XP_022861202.1; XP_022861201.1	auxin-responsive protein SAUR62-like isoform X2; uncharacterized protein LOC111381635 isoform X1	AT3G43120
111381644	Chr3	+	LOC111381644	protein_coding	NC_036239.1:2127887-2130695	44.629	4.14948	-3.42698	5e-05	0.000601276	Down	XP_022861218.1	uncharacterized protein LOC111381644	AT5G64250
111381677	ChrUn	+	LOC111381677	protein_coding	NW_019241696.1:90292-97750	31.219	2.42651	-3.68547	5e-05	0.000601276	Down	XP_022861252.1; XP_022861253.1; XP_022861254.1; XP_022861255.1; XP_022861256.1; XP_022861257.1; XP_022861258.1; XP_022861239.1; XP_022861240.1; XP_022861241.1; XP_022861242.1; XP_022861243.1; XP_022861244.1; XP_022861245.1; XP_022861246.1; XP_022861247.1; XP_022861249.1; XP_022861250.1; XP_022861251.1	cyclin-L1-1-like isoform X2; cyclin-L1-1-like isoform X3; cyclin-L1-1-like isoform X3; cyclin-L1-1-like isoform X4; cyclin-L1-1-like isoform X5; cyclin-L1-1-like isoform X5; cyclin-L1-1-like isoform X6; cyclin-L1-1-like isoform X1; cyclin-L1-1-like isoform X1; cyclin-L1-1-like isoform X1; cyclin-L1-1-like isoform X1; cyclin-L1-1-like isoform X1; cyclin-L1-1-like isoform X1; cyclin-L1-1-like isofo…	AT2G26430
111381808	ChrUn	+	LOC111381808	protein_coding	NW_019241924.1:46963-53731	6.39251	1.5123	-2.07964	0.00015	0.00157113	Down	XP_022861408.1	survival of motor neuron-related-splicing factor 30-like	AT2G02570
111381869	ChrUn	-	LOC111381869	protein_coding	NW_019242033.1:51157-63910	2.27022	9.22205	2.02226	5e-05	0.000601276	Up	XP_022861484.1; XP_022861482.1; XP_022861483.1; XP_022861485.1	serine/threonine-protein kinase CTR1-like isoform X2; serine/threonine-protein kinase CTR1-like isoform X1; serine/threonine-protein kinase CTR1-like isoform X1; serine/threonine-protein kinase CTR1-like isoform X3	NA
111382008	ChrUn	-	LOC111382008	protein_coding	NW_019242323.1:28617-29780	5.7277	1.08339	-2.4024	5e-05	0.000601276	Down	XP_022861633.1	2-hydroxyisoflavanone dehydratase-like	NA
111382067	ChrUn	-	LOC111382067	protein_coding	NW_019242474.1:100605-109305	14.3171	3.38532	-2.08037	5e-05	0.000601276	Down	XP_022861699.1	serine/arginine-rich splicing factor RS2Z33-like	AT3G53500
111382202	Chr3	+	LOC111382202	protein_coding	NC_036239.1:3160463-3163501	1.07877	4.36978	2.01818	0.00315	0.0190926	Up	XP_022861878.1	anaphase-promoting complex subunit 11-like	AT3G05870
111382345	ChrUn	+	LOC111382345	protein_coding	NW_019242966.1:83773-85343	127.427	29.7901	-2.09676	5e-05	0.000601276	Down	XP_022862053.1	ABC transporter C family member 4-like, partial	AT3G62700
111382372	ChrUn	+	LOC111382372	protein_coding	NW_019243053.1:38263-40233	25.1844	5.62286	-2.16315	5e-05	0.000601276	Down	XP_022862085.1	heat stress transcription factor B-2b-like	NA
111382400	ChrUn	-	LOC111382400	lncRNA	NW_019243118.1:19107-20345	25.945	2.90373	-3.15948	5e-05	0.000601276	Down	NA	NA	NA
111382451	ChrUn	+	LOC111382451	protein_coding	NW_019243249.1:2829-5017	1.3582	5.7646	2.08553	0.0002	0.00201483	Up	XP_022862197.1	aspartyl protease family protein At5g10770-like	NA
111382532	ChrUn	-	LOC111382532	protein_coding	NW_019243419.1:52427-69443	3.30401	20.4807	2.63198	5e-05	0.000601276	Up	XP_022862307.1; XP_022862308.1	MADS-box protein AGL42-like; MADS-box protein AGL42-like	NA
111382609	ChrUn	-	LOC111382609	protein_coding	NW_019243626.1:189-1198	26.5639	114.633	2.10949	5e-05	0.000601276	Up	XP_022862404.1	ferritin-3, chloroplastic-like	AT3G11050
111382709	Chr3	-	LOC111382709	protein_coding	NC_036239.1:3798386-3801578	12.7045	2.15899	-2.55691	5e-05	0.000601276	Down	XP_022862521.1	ferruginol synthase-like	NA
111382793	ChrUn	+	LOC111382793	transcribed_pseudogene	NW_019243883.1:1069846-1072764	2.01127	14.0079	2.80006	5e-05	0.000601276	Up	NA	NA	NA
111382809	ChrUn	+	LOC111382809	protein_coding	NW_019243883.1:482503-485837	4.17143	27.027	2.69579	5e-05	0.000601276	Up	XP_022862616.1	protein PLASTID MOVEMENT IMPAIRED 2	NA
111382863	ChrUn	+	LOC111382863	protein_coding	NW_019243949.1:64675-66605	113.836	8.30127	-3.77748	5e-05	0.000601276	Down	XP_022862666.1; XP_022862667.1	S-adenosylmethionine synthase 2-like; S-adenosylmethionine synthase 2-like	AT1G02500
111382968	ChrUn	+	LOC111382968	protein_coding	NW_019244249.1:108632-110564	23.4284	4.13053	-2.50386	5e-05	0.000601276	Down	XP_022862785.1	uncharacterized protein LOC111382968	NA
111383025	ChrUn	-	LOC111383025	protein_coding	NW_019244368.1:51120-52097	53.1336	376.069	2.8233	5e-05	0.000601276	Up	XP_022862849.1	PLAT domain-containing protein 3-like	NA
111383114	ChrUn	+	LOC111383114	protein_coding	NW_019244467.1:22267-32571	18.7322	4.35503	-2.10477	5e-05	0.000601276	Down	XP_022862956.1	calmodulin-like	AT5G37780
111383164	ChrUn	+	LOC111383164	protein_coding	NW_019244532.1:754012-755854	23.6426	1.40523	-4.07251	5e-05	0.000601276	Down	XP_022863011.1	premnaspirodiene oxygenase-like	NA
111383213	Chr3	-	LOC111383213	protein_coding	NC_036239.1:4805005-4805837	1.62447	6.76686	2.05851	0.0003	0.00282566	Up	XP_022863066.1	putative invertase inhibitor	NA
111383259	ChrUn	-	LOC111383259	protein_coding	NW_019244803.1:127-1287	18.3937	2.20331	-3.06147	5e-05	0.000601276	Down	XP_022863105.1	probable cinnamyl alcohol dehydrogenase 1, partial	AT1G72680
111383273	ChrUn	+	LOC111383273	protein_coding	NW_019244858.1:1360-3254	21.2837	4.75324	-2.16277	5e-05	0.000601276	Down	XP_022863119.1	UDP-glycosyltransferase 87A1-like	NA
111383284	ChrUn	-	LOC111383284	protein_coding	NW_019244901.1:83613-85980	5.9779	39.2272	2.71414	5e-05	0.000601276	Up	XP_022863130.1	tetraspanin-8-like	AT2G23810
111383288	ChrUn	-	LOC111383288	protein_coding	NW_019244901.1:60578-63044	5.53619	23.051	2.05787	5e-05	0.000601276	Up	XP_022863134.1; XP_022863135.1	transcription factor IBH1-like 1 isoform X1; transcription factor IBH1-like 1 isoform X2	NA
111383311	ChrUn	-	LOC111383311	protein_coding	NW_019244937.1:3-889	9.36828	2.00883	-2.22143	0.0008	0.00634293	Down	XP_022863160.1	aconitate hydratase-like	AT2G05710
111383353	ChrUn	+	LOC111383353	protein_coding	NW_019245020.1:77547-79403	35.8189	7.29752	-2.29524	5e-05	0.000601276	Down	XP_022863229.1	premnaspirodiene oxygenase-like	NA
111383461	ChrUn	-	LOC111383461	protein_coding	NW_019245340.1:16-1501	1.1446	5.59385	2.289	0.00025	0.00242195	Up	XP_022863343.1	O-fucosyltransferase 34-like	AT5G15740
111383557	ChrUn	-	LOC111383557	protein_coding	NW_019245560.1:15477-17548	3.96308	18.2148	2.20042	5e-05	0.000601276	Up	XP_022863439.1	homeobox-leucine zipper protein HAT3-like	NA
111383577	ChrUn	+	LOC111383577	protein_coding	NW_019245613.1:449765-451957	7.19807	45.2196	2.65126	5e-05	0.000601276	Up	XP_022863459.1	3-ketoacyl-CoA synthase 11-like	AT2G26640
111383667	ChrUn	+	LOC111383667	protein_coding	NW_019245791.1:89-893	1.10988	6.93669	2.64385	5e-05	0.000601276	Up	XP_022863566.1	uncharacterized protein LOC111383667, partial	NA
111383685	ChrUn	-	LOC111383685	protein_coding	NW_019245820.1:58004-60361	2.19884	9.35236	2.08859	5e-05	0.000601276	Up	XP_022863583.1	uncharacterized protein LOC111383685	NA
111383757	ChrUn	+	LOC111383757	protein_coding	NW_019245951.1:40875-42530	1.61799	8.8287	2.448	5e-05	0.000601276	Up	XP_022863667.1	myb-related protein 306-like	NA
111383771	ChrUn	+	LOC111383771	protein_coding	NW_019245983.1:63835-66559	8.97802	1.07296	-3.0648	5e-05	0.000601276	Down	XP_022863689.1	nitrate reductase	AT1G77760
111383824	ChrUn	-	LOC111383824	protein_coding	NW_019246120.1:258-1467	1.40824	6.20578	2.13972	0.00015	0.00157113	Up	XP_022863753.1	putative glucose-6-phosphate 1-epimerase, partial	AT3G61610
111383975	ChrUn	+	LOC111383975	protein_coding	NW_019246462.1:59697-64541	8.60067	42.9966	2.3217	5e-05	0.000601276	Up	XP_022863946.1	probable methyltransferase PMT2	AT1G26850
111384074	ChrUn	-	LOC111384074	protein_coding	NW_019246859.1:53036-72563	4.90057	80.0239	4.02941	5e-05	0.000601276	Up	XP_022864064.1	major allergen Pru ar 1-like, partial	NA
111384096	ChrUn	+	LOC111384096	protein_coding	NW_019246922.1:28830-31195	1.63411	6.82655	2.06265	0.0001	0.00110958	Up	XP_022864100.1; XP_022864099.1	CRIB domain-containing protein RIC6-like isoform X2; CRIB domain-containing protein RIC10-like isoform X1	AT4G04900
111384108	ChrUn	-	LOC111384108	protein_coding	NW_019246944.1:55080-57544	35.5024	5.46831	-2.69875	5e-05	0.000601276	Down	XP_022864112.1	protein NRT1/ PTR FAMILY 2.11-like	NA
111384151	ChrUn	-	LOC111384151	protein_coding	NW_019247082.1:44429-46227	9.69107	1.61434	-2.58571	5e-05	0.000601276	Down	XP_022864170.1	cytochrome P450 71A3-like	NA
111384194	Chr1	+	LOC111384194	lncRNA	NC_036237.1:13507513-13508192	2.6549	11.7462	2.14547	0.0039	0.0225609	Up	NA	NA	NA
111384227	ChrUn	+	LOC111384227	protein_coding	NW_019247276.1:7815-11104	15.312	63.1266	2.04359	5e-05	0.000601276	Up	XP_022864255.1	uncharacterized protein LOC111384227	NA
111384292	ChrUn	+	LOC111384292	lncRNA	NW_019247451.1:52593-55315	11.9426	2.50708	-2.25204	5e-05	0.000601276	Down	NA	NA	NA
111384323	ChrUn	+	LOC111384323	protein_coding	NW_019247539.1:35323-51651	12.408	2.09859	-2.56378	5e-05	0.000601276	Down	XP_022864355.1	BTB/POZ domain-containing protein FBL11	NA
111384379	ChrUn	+	LOC111384379	protein_coding	NW_019247584.1:21038-23154	3.76042	40.1281	3.41565	5e-05	0.000601276	Up	XP_022864424.1	cytochrome P450 76C1-like	NA
111384431	ChrUn	-	LOC111384431	protein_coding	NW_019247675.1:447-1401	95.7155	14.8485	-2.68844	5e-05	0.000601276	Down	XP_022864474.1	cysteine-rich receptor-like protein kinase 29	NA
111384625	ChrUn	-	LOC111384625	protein_coding	NW_019248184.1:14706-17106	16.514	2.49388	-2.72723	5e-05	0.000601276	Down	XP_022864698.1; XP_022864696.1; XP_022864697.1	uncharacterized protein LOC111384625 isoform X3; uncharacterized protein LOC111384625 isoform X1; uncharacterized protein LOC111384625 isoform X2	NA
111384722	ChrUn	+	LOC111384722	lncRNA	NW_019248473.1:100-1375	7.37029	1.03118	-2.83743	0.00405	0.0232319	Down	NA	NA	NA
111384773	ChrUn	-	LOC111384773	lncRNA	NW_019248641.1:54856-56437	2.82694	14.8691	2.395	5e-05	0.000601276	Up	NA	NA	NA
111384811	ChrUn	+	LOC111384811	protein_coding	NW_019248815.1:14559-19043	1.96395	21.7642	3.47013	5e-05	0.000601276	Up	XP_022864909.1; XP_022864910.1	probable glycerol-3-phosphate dehydrogenase; probable glycerol-3-phosphate dehydrogenase	AT2G41540
111384937	ChrUn	+	LOC111384937	protein_coding	NW_019249209.1:5-1301	4.11132	18.8642	2.19798	5e-05	0.000601276	Up	XP_022865054.1	probable carboxylesterase 18, partial	NA
111384991	Chr3	-	LOC111384991	protein_coding	NC_036239.1:8471899-8473874	17.7793	3.19783	-2.47503	5e-05	0.000601276	Down	XP_022865111.1	UDP-glycosyltransferase 86A1-like	NA
111385048	ChrUn	-	LOC111385048	protein_coding	NW_019249470.1:696-1333	12.9797	2.85836	-2.183	0.00015	0.00157113	Down	XP_022865177.1	organic cation/carnitine transporter 7-like	NA
111385049	ChrUn	-	LOC111385049	protein_coding	NW_019249477.1:23-1205	7.3152	1.23161	-2.57036	0.00955	0.0448636	Down	XP_022865178.1	eukaryotic translation initiation factor 3 subunit F-like, partial	AT2G39990
111385081	ChrUn	-	LOC111385081	lncRNA	NW_019249568.1:34-1336	51.307	12.1776	-2.07492	5e-05	0.000601276	Down	NA	NA	NA
111385156	ChrUn	+	LOC111385156	protein_coding	NW_019249669.1:6-1498	55.0183	13.2065	-2.05866	5e-05	0.000601276	Down	XP_022865299.1	protein NRT1/ PTR FAMILY 3.1-like	AT1G68570
111385182	ChrUn	-	LOC111385182	protein_coding	NW_019249763.1:6-1113	1.5687	10.7561	2.77751	0.0001	0.00110958	Up	XP_022865322.1	CBL-interacting serine/threonine-protein kinase 23-like	AT1G30270
111385249	ChrUn	+	LOC111385249	protein_coding	NW_019249854.1:340679-341683	1.63328	7.21941	2.14411	0.00025	0.00242195	Up	XP_022865395.1	abscisic acid receptor PYL2-like	AT2G26040
111385308	ChrUn	-	LOC111385308	protein_coding	NW_019249964.1:165884-169084	2.81809	16.1811	2.52152	5e-05	0.000601276	Up	XP_022865457.1	uncharacterized protein LOC111385308	NA
111385635	ChrUn	-	LOC111385635	protein_coding	NW_019251218.1:4327-5709	7.7857	1.85697	-2.06788	0.00195	0.013021	Down	XP_022865814.1	GATA transcription factor 26-like	NA
111385679	ChrUn	-	LOC111385679	protein_coding	NW_019251404.1:93024-93621	19.3241	2.88243	-2.74504	5e-05	0.000601276	Down	XP_022865869.1	60S ribosomal protein L24-like	AT2G36620
111385824	ChrUn	+	LOC111385824	protein_coding	NW_019251931.1:62076-62890	219.449	26.2107	-3.06566	5e-05	0.000601276	Down	XP_022866011.1	pathogenesis-related leaf protein 6-like	AT2G14580
111385835	ChrUn	+	LOC111385835	protein_coding	NW_019251981.1:22-721	6.38512	1.5571	-2.03585	0.0048	0.0265057	Down	XP_022866026.1	TOM1-like protein 9	AT4G32760
111385839	Chr3	+	LOC111385839	protein_coding	NC_036239.1:10607222-10615111	1.10205	5.854	2.40923	5e-05	0.000601276	Up	XP_022866038.1	LOW QUALITY PROTEIN	NA
111385958	ChrUn	-	LOC111385958	protein_coding	NW_019252553.1:7855-12634	30.4769	1.26583	-4.58956	5e-05	0.000601276	Down	XP_022866153.1; XP_022866151.1	copal-8-ol diphosphate hydratase, chloroplastic-like isoform X2; copal-8-ol diphosphate hydratase, chloroplastic-like isoform X1	NA
111385961	Chr1	-	LOC111385961	protein_coding	NC_036237.1:6191734-6194277	4.92563	23.3066	2.24236	5e-05	0.000601276	Up	XP_022866177.1	UDP-glycosyltransferase 83A1-like	NA
111386020	ChrUn	+	LOC111386020	protein_coding	NW_019252771.1:1127-11094	7.62173	1.72047	-2.14731	5e-05	0.000601276	Down	XP_022866216.1	mediator of RNA polymerase II transcription subunit 33A-like	AT3G23590
111386022	ChrUn	-	LOC111386022	protein_coding	NW_019252782.1:43187-43971	56.4649	4.95728	-3.50973	5e-05	0.000601276	Down	XP_022866219.1	cysteine-rich receptor-like protein kinase 15, partial	AT4G23180
111386141	ChrUn	-	LOC111386141	protein_coding	NW_019253349.1:137612-139196	1.80245	8.83864	2.29387	5e-05	0.000601276	Up	XP_022866362.1	homeobox-leucine zipper protein ATHB-22-like	NA
111386190	ChrUn	+	LOC111386190	protein_coding	NW_019253602.1:5-1111	16.723	86.4283	2.36967	5e-05	0.000601276	Up	XP_022866412.1	uncharacterized protein LOC111386190, partial	AT5G04830
111386192	ChrUn	-	LOC111386192	pseudogene	NW_019253602.1:2934-4067	4.11457	20.1437	2.29152	0.00015	0.00157113	Up	NA	NA	NA
111386211	ChrUn	-	LOC111386211	protein_coding	NW_019253712.1:37736-48041	1.32	10.0721	2.93175	5e-05	0.000601276	Up	XP_022866432.1	uncharacterized protein LOC111386211	AT2G07715
111386320	ChrUn	-	LOC111386320	lncRNA	NW_019254129.1:18238-20074	1.34561	10.2316	2.9267	5e-05	0.000601276	Up	NA	NA	NA
111386400	ChrUn	-	LOC111386400	protein_coding	NW_019254620.1:58630-62853	1.39727	6.16835	2.14227	5e-05	0.000601276	Up	XP_022866620.1	serine/threonine-protein kinase HT1-like	AT1G62400
111386454	ChrUn	-	LOC111386454	protein_coding	NW_019254698.1:31177-34855	11.8791	1.7199	-2.78803	5e-05	0.000601276	Down	XP_022866692.1	uncharacterized protein LOC111386454	NA
111386467	ChrUn	+	LOC111386467	pseudogene	NW_019254805.1:20597-22278	1.53418	97.3742	5.988	5e-05	0.000601276	Up	NA	NA	NA
111386502	ChrUn	+	LOC111386502	protein_coding	NW_019254992.1:36101-39932	1.91233	10.4524	2.45043	5e-05	0.000601276	Up	XP_022866738.1; XP_022866737.1	uncharacterized protein LOC111386502 isoform X2; uncharacterized protein LOC111386502 isoform X1	NA
111386601	Chr1	+	LOC111386601	protein_coding	NC_036237.1:6236510-6243077	2.39532	9.87337	2.04332	5e-05	0.000601276	Up	XP_022866869.1; XP_022866919.1; XP_022866978.1; XP_022867041.1	alpha-galactosidase 3-like isoform X1; alpha-galactosidase 3-like isoform X1; alpha-galactosidase 3-like isoform X2; alpha-galactosidase 3-like isoform X3	AT3G56310
111386769	ChrUn	-	LOC111386769	protein_coding	NW_019256525.1:289016-290963	80.037	341.342	2.09248	5e-05	0.000601276	Up	XP_022867009.1; XP_022867007.1	homeobox-leucine zipper protein HAT4-like isoform X2; homeobox-leucine zipper protein HAT4-like isoform X1	NA
111386837	ChrUn	-	LOC111386837	protein_coding	NW_019256747.1:183236-185466	1.87178	9.94882	2.41011	5e-05	0.000601276	Up	XP_022867085.1; XP_022867086.1	NAC domain-containing protein 92-like isoform X1; NAC domain-containing protein 100-like isoform X2	NA
111386858	ChrUn	-	LOC111386858	protein_coding	NW_019256803.1:29488-31346	4.51301	78.2194	4.11537	5e-05	0.000601276	Up	XP_022867110.1	WRKY transcription factor 22-like	NA
111386894	Chr3	-	LOC111386894	protein_coding	NC_036239.1:13955138-13955911	2.01445	10.7002	2.40917	0.00035	0.00321304	Up	XP_022867164.1	non-specific lipid-transfer protein 1-like	NA
111387011	ChrUn	-	LOC111387011	protein_coding	NW_019257821.1:324-1093	1.15412	4.95749	2.10282	0.00235	0.0151121	Up	XP_022867296.1	TORTIFOLIA1-like protein 3	NA
111387110	ChrUn	+	LOC111387110	protein_coding	NW_019258591.1:26-926	14.8914	72.6412	2.28631	5e-05	0.000601276	Up	XP_022867397.1	ABC transporter G family member 15-like	AT3G21090
111387158	ChrUn	+	LOC111387158	protein_coding	NW_019258776.1:23-872	1.49507	6.78393	2.18191	0.00135	0.00970187	Up	XP_022867461.1	homeobox-leucine zipper protein ROC3-like	NA
111387220	ChrUn	+	LOC111387220	protein_coding	NW_019259049.1:7371-8404	29.948	6.68177	-2.16416	5e-05	0.000601276	Down	XP_022867529.1	isoprene synthase, chloroplastic-like	NA
111387259	ChrUn	+	LOC111387259	protein_coding	NW_019259280.1:236-3270	1.08975	8.64219	2.9874	5e-05	0.000601276	Up	XP_022867570.1	tubulin beta-1 chain	AT5G23860
111387294	ChrUn	-	LOC111387294	protein_coding	NW_019259379.1:517259-518279	1.41822	13.7305	3.27523	5e-05	0.000601276	Up	XP_022867612.1	auxin-responsive protein IAA33-like	NA
111387318	ChrUn	+	LOC111387318	protein_coding	NW_019259446.1:1695-2451	18.3685	2.19437	-3.06536	5e-05	0.000601276	Down	XP_022867640.1	brassinosteroid LRR receptor kinase-like, partial	NA
111387355	ChrUn	+	LOC111387355	protein_coding	NW_019259490.1:385383-388555	3.18204	18.2625	2.52086	5e-05	0.000601276	Up	XP_022867676.1; XP_022867677.1; XP_022867678.1	probable methyltransferase PMT20; probable methyltransferase PMT20; probable methyltransferase PMT20	AT1G31850
111387358	ChrUn	+	LOC111387358	protein_coding	NW_019259490.1:475999-477831	21.8168	2.14377	-3.34722	5e-05	0.000601276	Down	XP_022867682.1	bifunctional pinoresinol-lariciresinol reductase-like	NA
111387402	ChrUn	+	LOC111387402	protein_coding	NW_019259789.1:129-875	19.6051	95.7391	2.28788	5e-05	0.000601276	Up	XP_022867722.1	14 kDa proline-rich protein DC2.15-like	AT2G45180
111387481	ChrUn	+	LOC111387481	protein_coding	NW_019260152.1:243282-249283	4.43841	27.8743	2.65082	5e-05	0.000601276	Up	XP_022867803.1	beta-galactosidase-like	AT4G26140
111387496	ChrUn	+	LOC111387496	protein_coding	NW_019260252.1:13399-18037	1.3502	5.79602	2.10189	0.0001	0.00110958	Up	XP_022867823.1	UDP-glycosyltransferase 83A1-like	NA
111387551	Chr1	+	LOC111387551	protein_coding	NC_036237.1:6344730-6348252	15.6831	1.47746	-3.40802	5e-05	0.000601276	Down	XP_022867923.1	metacaspase-1-like	AT1G02170
111387661	ChrUn	-	LOC111387661	protein_coding	NW_019261362.1:126452-126857	1867.88	55707.5	4.8984	0.0092	0.0436546	Up	XP_022868001.1	uncharacterized protein LOC111387661	NA
111387687	ChrUn	-	LOC111387687	protein_coding	NW_019261604.1:24206-26069	8.99152	41.2626	2.1982	5e-05	0.000601276	Up	XP_022868031.1	tubulin alpha chain	AT4G14960
111387753	ChrUn	+	LOC111387753	pseudogene	NW_019262225.1:85-960	1.48658	7.42622	2.32063	0.00025	0.00242195	Up	NA	NA	NA
111387831	ChrUn	-	LOC111387831	protein_coding	NW_019262587.1:144164-145584	3.04617	16.031	2.39579	5e-05	0.000601276	Up	XP_022868196.1	uncharacterized protein LOC111387831	NA
111387978	ChrUn	+	LOC111387978	protein_coding	NW_019262721.1:12-1309	1.83969	31.6249	4.10352	5e-05	0.000601276	Up	XP_022868392.1	uncharacterized protein LOC111387978	NA
111388061	ChrUn	+	LOC111388061	protein_coding	NW_019262815.1:27-1330	34.9867	7.50608	-2.22067	5e-05	0.000601276	Down	XP_022868493.1	transcription factor JUNGBRUNNEN 1-like	NA
111388105	ChrUn	+	LOC111388105	protein_coding	NW_019262848.1:354551-359562	3.32776	59.4824	4.15984	5e-05	0.000601276	Up	XP_022868534.1	3-ketoacyl-CoA synthase 10	AT2G26250
111388206	ChrUn	-	LOC111388206	protein_coding	NW_019262984.1:24178-25675	23.7203	2.97762	-2.99389	5e-05	0.000601276	Down	XP_022868659.1	serine/threonine-protein kinase WNK1-like	NA
111388219	ChrUn	+	LOC111388219	protein_coding	NW_019263063.1:14995-15937	16.2478	120.592	2.89182	5e-05	0.000601276	Up	XP_022868673.1	glycerol-3-phosphate 2-O-acyltransferase 4-like, partial	AT4G00400
111388371	ChrUn	-	LOC111388371	protein_coding	NW_019263203.1:247378-250261	1.10625	7.89253	2.83481	5e-05	0.000601276	Up	XP_022868819.1	cyclic dof factor 1-like	NA
111388378	ChrUn	+	LOC111388378	protein_coding	NW_019263203.1:2063-3989	86.6708	18.7139	-2.21144	5e-05	0.000601276	Down	XP_022868828.1	ferruginol synthase-like	NA
111388380	ChrUn	+	LOC111388380	protein_coding	NW_019263203.1:528016-529143	32.1066	6.02205	-2.41455	5e-05	0.000601276	Down	XP_022868829.1	(-)-isopiperitenol/(-)-carveol dehydrogenase, mitochondrial-like	NA
111388383	ChrUn	-	LOC111388383	protein_coding	NW_019263203.1:451788-452823	20.1164	3.47216	-2.53447	5e-05	0.000601276	Down	XP_022868834.1	(-)-isopiperitenol/(-)-carveol dehydrogenase, mitochondrial-like	NA
111388400	ChrUn	+	LOC111388400	protein_coding	NW_019263214.1:274241-286450	6808.47	782.598	-3.12099	5e-05	0.000601276	Down	XP_022868860.1	pathogenesis-related protein STH-21-like	NA
111388410	ChrUn	+	LOC111388410	protein_coding	NW_019263214.1:330173-331106	1106.27	141.961	-2.96214	5e-05	0.000601276	Down	XP_022868869.1	pathogenesis-related protein STH-2-like	NA
111388415	ChrUn	+	LOC111388415	protein_coding	NW_019263214.1:255388-256331	73.0188	4.70328	-3.95653	5e-05	0.000601276	Down	XP_022868873.1	major allergen Pru ar 1-like	NA
111388418	ChrUn	+	LOC111388418	protein_coding	NW_019263234.1:167-6235	5.85754	1.10688	-2.40379	5e-05	0.000601276	Down	XP_022868875.1; XP_022868877.1; XP_022868878.1; XP_022868879.1; XP_022868880.1	alpha-L-arabinofuranosidase 1-like; alpha-L-arabinofuranosidase 1-like; alpha-L-arabinofuranosidase 1-like; alpha-L-arabinofuranosidase 1-like; alpha-L-arabinofuranosidase 1-like	AT3G10740
111388447	ChrUn	-	LOC111388447	protein_coding	NW_019263247.1:6791-10107	36.4417	3.7068	-3.29734	5e-05	0.000601276	Down	XP_022868920.1	protein SRG1-like	NA
111388486	ChrUn	+	LOC111388486	protein_coding	NW_019263312.1:210589-219987	34.2326	8.35407	-2.03482	5e-05	0.000601276	Down	XP_022868977.1; XP_022868979.1; XP_022868978.1; XP_022868980.1; XP_022868982.1; XP_022868981.1; XP_022868983.1	OTU domain-containing protein DDB_G0284757-like isoform X1; OTU domain-containing protein DDB_G0284757-like isoform X3; OTU domain-containing protein DDB_G0284757-like isoform X2; OTU domain-containing protein DDB_G0284757-like isoform X4; OTU domain-containing protein DDB_G0284757-like isoform X6; OTU domain-containing protein DDB_G0284757-like isoform X5; OTU domain-containing protein DDB_G0284…	AT5G04250
111388647	ChrUn	+	LOC111388647	protein_coding	NW_019263439.1:93391-95882	51.5042	4.4497	-3.53291	5e-05	0.000601276	Down	XP_022869174.1	cytochrome P450 CYP72A219-like	NA
111388685	ChrUn	-	LOC111388685	protein_coding	NW_019263520.1:270926-272782	79.843	7.33111	-3.44506	5e-05	0.000601276	Down	XP_022869228.1	premnaspirodiene oxygenase-like	NA
111388752	Chr3	+	LOC111388752	protein_coding	NC_036239.1:19209889-19213269	224.922	38.7682	-2.53648	5e-05	0.000601276	Down	XP_022869315.1	cinnamyl alcohol dehydrogenase 1-like	AT3G19450
111388889	ChrUn	+	LOC111388889	protein_coding	NW_019263677.1:11324-12759	6.00261	1.06611	-2.49323	5e-05	0.000601276	Down	XP_022869482.1	berberine bridge enzyme-like 22, partial	NA
111388896	Chr3	-	LOC111388896	protein_coding	NC_036239.1:19511726-19516719	1.8147	17.0393	3.23106	5e-05	0.000601276	Up	XP_022869491.1	squalene monooxygenase-like	AT1G58440
111388919	Chr3	-	LOC111388919	protein_coding	NC_036239.1:19525791-19529402	10.0611	2.13883	-2.23389	5e-05	0.000601276	Down	XP_022869517.1	receptor-like protein kinase HAIKU2	NA
111388920	ChrUn	-	LOC111388920	protein_coding	NW_019263695.1:449757-453752	3.73813	39.7589	3.41089	5e-05	0.000601276	Up	XP_022869516.1; XP_022869518.1	cation/H(+) antiporter 20 isoform X1; cation/H(+) antiporter 20 isoform X2	AT3G53720
111389145	Chr3	+	LOC111389145	protein_coding	NC_036239.1:19976635-19978670	7.44977	1.62058	-2.20069	5e-05	0.000601276	Down	XP_022869797.1; XP_022869803.1	mitochondrial Rho GTPase 1-like; mitochondrial Rho GTPase 1-like	AT5G27540
111389185	ChrUn	+	LOC111389185	protein_coding	NW_019264016.1:256939-259858	17.8771	2.6856	-2.7348	5e-05	0.000601276	Down	XP_022869846.1	transcription factor bHLH69-like	NA
111389347	ChrUn	-	LOC111389347	protein_coding	NW_019264197.1:12238-12831	2.52122	16.8744	2.74264	0.0003	0.00282566	Up	XP_022870035.1	beta-amyrin 28-oxidase-like, partial	AT5G36110
111389549	ChrUn	+	LOC111389549	protein_coding	NW_019264345.1:2594283-2595378	1.86281	14.9777	3.00726	5e-05	0.000601276	Up	XP_022870245.1	uncharacterized protein LOC111389549	NA
111389662	ChrUn	-	LOC111389662	protein_coding	NW_019264404.1:11049-12296	2.73628	14.1759	2.37315	5e-05	0.000601276	Up	XP_022870369.1	ATP sulfurylase 1, chloroplastic-like	AT3G22890
111389768	ChrUn	+	LOC111389768	protein_coding	NW_019264542.1:305-1742	7.21942	1.00659	-2.84241	5e-05	0.000601276	Down	XP_022870501.1	protein SCARECROW-like	NA
111389844	Chr3	+	LOC111389844	protein_coding	NC_036239.1:21183298-21185185	4.37764	49.0581	3.48626	5e-05	0.000601276	Up	XP_022870589.1	dormancy-associated protein homolog 3-like	NA
111389997	ChrUn	+	LOC111389997	protein_coding	NW_019264746.1:93798-113420	2.52431	18.2832	2.85656	5e-05	0.000601276	Up	XP_022870752.1	remorin-like, partial	AT3G61260
111390067	ChrUn	-	LOC111390067	protein_coding	NW_019264840.1:276686-284047	23.2062	5.1364	-2.17568	5e-05	0.000601276	Down	XP_022870818.1; XP_022870819.1	bifunctional aspartate aminotransferase and glutamate/aspartate-prephenate aminotransferase isoform X1; bifunctional aspartate aminotransferase and glutamate/aspartate-prephenate aminotransferase isoform X2	AT2G22250
111390415	ChrUn	+	LOC111390415	protein_coding	NW_019265184.1:576587-579739	16.032	2.24879	-2.83374	5e-05	0.000601276	Down	XP_022871218.1	probable WRKY transcription factor 43	AT5G26170
111390438	ChrUn	+	LOC111390438	protein_coding	NW_019265206.1:370870-375324	2.73782	12.4016	2.17943	5e-05	0.000601276	Up	XP_022871254.1; XP_022871255.1; XP_022871256.1; XP_022871257.1	chaperone protein dnaJ 15-like isoform X1; chaperone protein dnaJ 15-like isoform X2; chaperone protein dnaJ 15-like isoform X3; chaperone protein dnaJ 15-like isoform X4	AT1G68370
111390556	ChrUn	+	LOC111390556	protein_coding	NW_019265290.1:155807-157621	259.414	38.216	-2.76301	5e-05	0.000601276	Down	XP_022871378.1	inorganic phosphate transporter 1-4-like	AT2G38940
111390680	ChrUn	-	LOC111390680	protein_coding	NW_019265435.1:7436-9642	23.5886	3.41792	-2.7869	5e-05	0.000601276	Down	XP_022871514.1	protein NUCLEAR FUSION DEFECTIVE 4-like	AT2G39210
111390719	ChrUn	+	LOC111390719	protein_coding	NW_019265467.1:469753-472608	3.35651	15.8449	2.23898	5e-05	0.000601276	Up	XP_022871575.1	heptahelical transmembrane protein 1-like	NA
111390801	Chr3	-	LOC111390801	protein_coding	NC_036239.1:23629726-23630351	12.6826	1.77427	-2.83755	0.0002	0.00201483	Down	XP_022871684.1	60S ribosomal protein L27-3	AT4G15000
111390840	ChrUn	+	LOC111390840	protein_coding	NW_019265623.1:107497-109151	3.29247	16.6009	2.33402	5e-05	0.000601276	Up	XP_022871724.1	UDP-glucuronate 4-epimerase 6-like	AT3G23820
111390994	ChrUn	-	LOC111390994	protein_coding	NW_019265779.1:208-903	3.50444	270.325	6.26937	5e-05	0.000601276	Up	XP_022871897.1	uncharacterized protein LOC111390994	NA
111391025	ChrUn	-	LOC111391025	protein_coding	NW_019265805.1:589976-591618	17.5363	1.40974	-3.63685	5e-05	0.000601276	Down	XP_022871923.1	shikimate O-hydroxycinnamoyltransferase	NA
111391066	ChrUn	-	LOC111391066	pseudogene	NW_019265877.1:294957-297181	7.70278	1.43554	-2.42379	5e-05	0.000601276	Down	NA	NA	NA
111391318	ChrUn	+	LOC111391318	protein_coding	NW_019266170.1:84739-89614	4.92599	27.3813	2.47471	5e-05	0.000601276	Up	XP_022872283.1	fatty acyl-CoA reductase 3-like	AT4G33790
111391340	ChrUn	+	LOC111391340	protein_coding	NW_019266170.1:338847-346419	8.78821	1.41884	-2.63086	5e-05	0.000601276	Down	XP_022872307.1; XP_022872306.1	pleiotropic drug resistance protein 2-like isoform X2; pleiotropic drug resistance protein 2-like isoform X1	AT1G66950
111391524	ChrUn	+	LOC111391524	protein_coding	NW_019266417.1:4098-5189	1.4482	17.8853	3.62644	5e-05	0.000601276	Up	XP_022872523.1	uncharacterized protein LOC111391524	ATCG00020
111391531	ChrUn	-	LOC111391531	protein_coding	NW_019266434.1:1603808-1605716	1.78541	12.548	2.81313	5e-05	0.000601276	Up	XP_022872531.1; XP_022872532.1; XP_022872533.1	fasciclin-like arabinogalactan protein 7; fasciclin-like arabinogalactan protein 7; fasciclin-like arabinogalactan protein 7	AT2G04780
111391550	ChrUn	+	LOC111391550	protein_coding	NW_019266496.1:220277-223580	2.56016	35.0611	3.77557	5e-05	0.000601276	Up	XP_022872552.1	UDP-galactose/UDP-glucose transporter 4-like	AT1G12600
111391711	ChrUn	+	LOC111391711	protein_coding	NW_019266709.1:247524-253327	4.93425	1.22213	-2.01343	5e-05	0.000601276	Down	XP_022872725.1; XP_022872726.1; XP_022872727.1; XP_022872728.1	putative disease resistance protein At3g14460; putative disease resistance protein At3g14460; putative disease resistance protein At3g14460; putative disease resistance protein At3g14460	NA
111391866	ChrUn	+	LOC111391866	protein_coding	NW_019266939.1:44-1426	2.36388	14.963	2.66217	5e-05	0.000601276	Up	XP_022872910.1	sodium/hydrogen exchanger 2-like	NA
111391882	ChrUn	-	LOC111391882	pseudogene	NW_019266999.1:324387-326559	18.2618	3.44996	-2.40418	5e-05	0.000601276	Down	NA	NA	NA
111391894	ChrUn	-	LOC111391894	protein_coding	NW_019267010.1:89738-92564	14.1693	1.14889	-3.62445	5e-05	0.000601276	Down	XP_022872941.1	cathepsin B-like protease 3	AT4G01610
111391975	ChrUn	-	LOC111391975	protein_coding	NW_019267092.1:69137-78003	296.066	45.9552	-2.68762	5e-05	0.000601276	Down	XP_022873023.1	glucose-1-phosphate adenylyltransferase large subunit 1-like	AT4G39210
111392057	ChrUn	-	LOC111392057	protein_coding	NW_019267230.1:245587-247557	106.128	26.4707	-2.00334	5e-05	0.000601276	Down	XP_022873106.1	berberine bridge enzyme-like 21	NA
111392072	ChrUn	+	LOC111392072	pseudogene	NW_019267230.1:179052-180901	23.718	2.16799	-3.45156	5e-05	0.000601276	Down	NA	NA	NA
111392080	ChrUn	-	LOC111392080	protein_coding	NW_019267241.1:99388-102156	1.0824	32.246	4.89681	5e-05	0.000601276	Up	XP_022873123.1; XP_022873124.1; XP_022873125.1; XP_022873126.1; XP_022873127.1	chitinase-like protein 1; chitinase-like protein 1; chitinase-like protein 1; chitinase-like protein 1; chitinase-like protein 1	AT1G05850
111392188	ChrUn	+	LOC111392188	protein_coding	NW_019267442.1:2515-25627	8.90569	1.09105	-3.029	5e-05	0.000601276	Down	XP_022873229.1; XP_022873230.1; XP_022873231.1	MADS-box protein SOC1-like isoform X1; MADS-box protein SOC1-like isoform X1; MADS-box protein SOC1-like isoform X2	NA
111392231	ChrUn	+	LOC111392231	protein_coding	NW_019267524.1:235336-240535	1.41849	16.5225	3.54201	5e-05	0.000601276	Up	XP_022873285.1	PI-PLC X domain-containing protein At5g67130-like	AT4G36945
111392319	ChrUn	+	LOC111392319	lncRNA	NW_019267682.1:96714-97812	57.1793	7.31608	-2.96635	5e-05	0.000601276	Down	NA	NA	NA
111392365	ChrUn	-	LOC111392365	protein_coding	NW_019267704.1:464-943	23.0521	3.22673	-2.83676	5e-05	0.000601276	Down	XP_022873469.1	heat stress transcription factor B-3-like, partial	NA
111392399	ChrUn	-	LOC111392399	protein_coding	NW_019267756.1:122621-123268	198.289	20.4762	-3.27559	5e-05	0.000601276	Down	XP_022873508.1	dirigent protein 5-like	AT1G64160
111392405	ChrUn	-	LOC111392405	protein_coding	NW_019267756.1:118909-119782	245.244	6.1923	-5.3076	5e-05	0.000601276	Down	XP_022873513.1	disease resistance response protein 206-like	NA
111392413	ChrUn	+	LOC111392413	protein_coding	NW_019267759.1:1908-24733	16.6799	2.44284	-2.77148	5e-05	0.000601276	Down	XP_022873530.1	lysine histidine transporter 1-like	AT5G40780
111392440	ChrUn	+	LOC111392440	protein_coding	NW_019267788.1:57352-64285	1.86322	7.967	2.09624	5e-05	0.000601276	Up	XP_022873556.1; XP_022873557.1; XP_022873558.1	transmembrane protein 56-like isoform X1; transmembrane protein 56-like isoform X1; transmembrane protein 56-like isoform X2	AT4G19645
111392511	ChrUn	+	LOC111392511	protein_coding	NW_019267851.1:228123-230560	17.3469	4.16597	-2.05795	5e-05	0.000601276	Down	XP_022873643.1	phospholipase A1-Igamma3, chloroplastic-like	AT1G51440
111392606	ChrUn	+	LOC111392606	protein_coding	NW_019267915.1:165359-167047	10.9728	2.31424	-2.24533	5e-05	0.000601276	Down	XP_022873733.1	pirin-like protein	AT2G43120
111392612	ChrUn	+	LOC111392612	protein_coding	NW_019267941.1:204-3341	174.543	5.06607	-5.10657	5e-05	0.000601276	Down	XP_022873739.1	MDIS1-interacting receptor like kinase 2-like	NA
111392613	ChrUn	+	LOC111392613	protein_coding	NW_019267941.1:204-3341	45.2228	2.67109	-4.08155	5e-05	0.000601276	Down	XP_022873740.1	probable leucine-rich repeat receptor-like protein kinase At1g35710, partial	NA
111392623	ChrUn	+	LOC111392623	lncRNA	NW_019267976.1:107206-115031	1.8244	17.0169	3.22147	5e-05	0.000601276	Up	NA	NA	NA
111392791	ChrUn	-	LOC111392791	lncRNA	NW_019268287.1:39572-41543	1.87765	10.9189	2.53983	5e-05	0.000601276	Up	NA	NA	NA
111392851	ChrUn	+	LOC111392851	protein_coding	NW_019268410.1:21653-24172	9.28099	52.0104	2.48645	5e-05	0.000601276	Up	XP_022874013.1	guard cell S-type anion channel SLAC1	AT1G12480
111392890	ChrUn	+	LOC111392890	protein_coding	NW_019268453.1:83502-84640	1.29818	34.9926	4.75248	5e-05	0.000601276	Up	XP_022874067.1	non-classical arabinogalactan protein 31-like	NA
111393113	Chr4	-	LOC111393113	protein_coding	NC_036240.1:17674874-17675519	380.565	16.6378	-4.5156	5e-05	0.000601276	Down	XP_022874278.1	extensin-3-like	NA
111393193	Chr1	-	LOC111393193	protein_coding	NC_036237.1:9397498-9400085	2.2041	11.2947	2.35738	5e-05	0.000601276	Up	XP_022874389.1	transmembrane ascorbate ferrireductase 1-like	AT4G25570
111393343	Chr4	-	LOC111393343	protein_coding	NC_036240.1:4284814-4374121	8.90474	2.15848	-2.04456	5e-05	0.000601276	Down	XP_022874610.1; XP_022874611.1; XP_022874609.1	cellulose synthase-like protein G2 isoform X2; cellulose synthase-like protein G2 isoform X3; cellulose synthase-like protein G2 isoform X1	NA
111393358	Chr4	-	LOC111393358	protein_coding	NC_036240.1:4828274-4830444	3.28183	15.5926	2.24829	5e-05	0.000601276	Up	XP_022874629.1; XP_022874628.1; XP_022874630.1	transcription factor FAMA-like isoform X2; transcription factor FAMA-like isoform X1; transcription factor FAMA-like isoform X3	AT3G24140
111393361	Chr4	-	LOC111393361	protein_coding	NC_036240.1:5231710-5234357	4.67961	40.0271	3.09652	5e-05	0.000601276	Up	XP_022874634.1; XP_022874633.1; XP_022874635.1; XP_022874636.1	chalcone synthase isoform X2; chalcone synthase isoform X1; chalcone synthase isoform X3; chalcone synthase isoform X4	AT5G13930
111393369	Chr4	-	LOC111393369	protein_coding	NC_036240.1:5466739-5468402	7.11987	1.23074	-2.53232	5e-05	0.000601276	Down	XP_022874644.1	uncharacterized protein LOC111393369	NA
111393512	Chr4	-	LOC111393512	protein_coding	NC_036240.1:8483142-8484427	37.0452	196.086	2.40413	5e-05	0.000601276	Up	XP_022874844.1	endochitinase EP3-like	AT3G54420
111393576	Chr4	-	LOC111393576	protein_coding	NC_036240.1:9713791-9714808	3.65771	16.3782	2.16277	5e-05	0.000601276	Up	XP_022874944.1	uncharacterized protein LOC111393576	NA
111393610	Chr4	+	LOC111393610	protein_coding	NC_036240.1:10472216-10473887	39.7557	5.546	-2.84164	5e-05	0.000601276	Down	XP_022874991.1	crocetin glucosyltransferase, chloroplastic-like	NA
111393755	Chr4	+	LOC111393755	protein_coding	NC_036240.1:14914688-14916996	1.20033	5.82897	2.27981	5e-05	0.000601276	Up	XP_022875213.1	U-box domain-containing protein 9-like	NA
111393767	Chr4	-	LOC111393767	protein_coding	NC_036240.1:15109831-15111792	4.98227	1.19012	-2.0657	0.0016	0.0111298	Down	XP_022875232.1; XP_022875231.1	uncharacterized protein LOC111393767 isoform X2; uncharacterized protein LOC111393767 isoform X1	NA
111393785	Chr4	+	LOC111393785	protein_coding	NC_036240.1:15743343-15750954	1.3867	5.70693	2.04106	5e-05	0.000601276	Up	XP_022875255.1; XP_022875256.1	cellulose synthase A catalytic subunit 2; cellulose synthase A catalytic subunit 2	AT5G64740
111393812	Chr4	+	LOC111393812	protein_coding	NC_036240.1:16232395-16233620	8.29474	1.49877	-2.46842	0.00015	0.00157113	Down	XP_022875296.1	transcription factor MYB59-like	NA
111393866	Chr4	-	LOC111393866	protein_coding	NC_036240.1:17681246-17682604	205.703	32.9803	-2.64089	5e-05	0.000601276	Down	XP_022875386.1; XP_022875384.1; XP_022875385.1	extensin-1-like isoform X2; extensin-2-like isoform X1; extensin-2-like isoform X1	NA
111393867	Chr4	-	LOC111393867	lncRNA	NC_036240.1:17673955-17674615	309.015	54.2496	-2.50999	5e-05	0.000601276	Down	NA	NA	NA
111393913	Chr4	+	LOC111393913	protein_coding	NC_036240.1:18969388-18978631	1.41636	11.3263	2.99942	5e-05	0.000601276	Up	XP_022875454.1	ABC transporter B family member 2-like	AT4G25960
111393985	Chr1	+	LOC111393985	protein_coding	NC_036237.1:11196936-11201306	27.4258	6.10128	-2.16835	5e-05	0.000601276	Down	XP_022875549.1	protein DOWNY MILDEW RESISTANCE 6-like	AT5G24530
111394133	Chr5	-	LOC111394133	pseudogene	NC_036241.1:2849518-2863321	1.2085	7.75155	2.68127	5e-05	0.000601276	Up	NA	NA	NA
111394174	Chr5	-	LOC111394174	protein_coding	NC_036241.1:5858380-5859433	7.20082	1.41766	-2.34465	0.0001	0.00110958	Down	XP_022875709.1	uncharacterized protein LOC111394174	NA
111394405	Chr5	+	LOC111394405	protein_coding	NC_036241.1:2615979-2619190	22.1685	2.17066	-3.35231	5e-05	0.000601276	Down	XP_022875977.1	elongation factor 1-gamma 2-like	AT1G09640
111394436	Chr5	+	LOC111394436	protein_coding	NC_036241.1:3816657-3820474	36.0269	2.23134	-4.01309	5e-05	0.000601276	Down	XP_022876029.1	jasmonate O-methyltransferase-like	NA
111394439	Chr5	-	LOC111394439	protein_coding	NC_036241.1:3946188-3950553	6.44566	136.744	4.40701	5e-05	0.000601276	Up	XP_022876032.1	SKP1-like protein 1A	AT1G75950
111394441	Chr5	-	LOC111394441	protein_coding	NC_036241.1:4026961-4031367	149.643	16.7147	-3.16233	5e-05	0.000601276	Down	XP_022876034.1	SKP1-like protein 1A	AT1G75950
111394442	Chr5	-	LOC111394442	protein_coding	NC_036241.1:4074360-4078729	2.44402	12.8009	2.38892	5e-05	0.000601276	Up	XP_022876035.1	GDSL esterase/lipase EXL3-like	NA
111394514	Chr5	-	LOC111394514	protein_coding	NC_036241.1:7115132-7115826	3.58389	25.7227	2.84344	5e-05	0.000601276	Up	XP_022876141.1	classical arabinogalactan protein 5-like	NA
111394649	Chr5	-	LOC111394649	protein_coding	NC_036241.1:11574538-11578138	3.43262	15.1102	2.13814	5e-05	0.000601276	Up	XP_022876330.1	uncharacterized protein LOC111394649	NA
111394665	Chr5	+	LOC111394665	lncRNA	NC_036241.1:12080556-12105943	1.5737	7.59843	2.27154	5e-05	0.000601276	Up	NA	NA	NA
111394677	Chr5	+	LOC111394677	protein_coding	NC_036241.1:12460111-12464164	1.30462	6.95061	2.41351	5e-05	0.000601276	Up	XP_022876377.1; XP_022876378.1	WAT1-related protein At1g68170-like isoform X1; WAT1-related protein At1g68170-like isoform X2	NA
111394699	Chr5	+	LOC111394699	protein_coding	NC_036241.1:12864801-12866510	1.23849	6.16473	2.31546	5e-05	0.000601276	Up	XP_022876411.1	phytoene dehydrogenase, chloroplastic/chromoplastic	AT3G09580
111394708	Chr5	-	LOC111394708	lncRNA	NC_036241.1:13099143-13100582	19.6008	3.61918	-2.43718	5e-05	0.000601276	Down	NA	NA	NA
111394727	Chr5	-	LOC111394727	protein_coding	NC_036241.1:13768795-13770428	99.3046	15.9481	-2.63848	5e-05	0.000601276	Down	XP_022876450.1	anthocyanidin 3-O-glucoside 2\\'\\'\\'-O-xylosyltransferase-like	NA
111394814	Chr5	+	LOC111394814	protein_coding	NC_036241.1:15598880-15611659	2.05985	8.2858	2.0081	5e-05	0.000601276	Up	XP_022876593.1; XP_022876594.1; XP_022876595.1	protein CELLULOSE SYNTHASE INTERACTIVE 1 isoform X1; protein CELLULOSE SYNTHASE INTERACTIVE 1 isoform X1; protein CELLULOSE SYNTHASE INTERACTIVE 1 isoform X2	AT2G22125
111394816	Chr5	-	LOC111394816	protein_coding	NC_036241.1:15662174-15667622	10.3752	76.7856	2.88769	5e-05	0.000601276	Up	XP_022876596.1	pollen allergen Che a 1-like	NA
111394833	Chr5	-	LOC111394833	protein_coding	NC_036241.1:16117072-16118351	138.976	29.0305	-2.25919	5e-05	0.000601276	Down	XP_022876617.1	probable carboxylesterase 6	NA
111394868	Chr5	-	LOC111394868	protein_coding	NC_036241.1:16665575-16666345	8.03166	42.1833	2.3929	5e-05	0.000601276	Up	XP_022876676.1	histone H3.2	AT5G65360
111394923	Chr5	+	LOC111394923	protein_coding	NC_036241.1:3251719-3252911	1.34783	9.30288	2.78704	0.0005	0.00431063	Up	XP_022876738.1	pectin acetylesterase 7-like	NA
111395024	Chr6	+	LOC111395024	protein_coding	NC_036242.1:4089204-4091948	23.0961	1.32795	-4.12038	5e-05	0.000601276	Down	XP_022876817.1	beta-caryophyllene synthase-like	NA
111395203	Chr6	+	LOC111395203	protein_coding	NC_036242.1:14821310-14821619	36.5944	8.8845	-2.04226	5e-05	0.000601276	Down	XP_022876970.1	uncharacterized protein LOC111395203	NA
111395283	Chr1	+	LOC111395283	protein_coding	NC_036237.1:15049798-15050325	11.0986	58.4749	2.39744	5e-05	0.000601276	Up	XP_022877037.1	uncharacterized protein LOC111395283	AT1G67910
111395371	Chr6	-	LOC111395371	protein_coding	NC_036242.1:29126106-29131731	2.74109	12.2885	2.16449	5e-05	0.000601276	Up	XP_022877113.1	homeobox-leucine zipper protein ROC3-like	AT5G46880
111395430	Chr6	+	LOC111395430	protein_coding	NC_036242.1:1246800-1257408	18.7735	3.89585	-2.26869	5e-05	0.000601276	Down	XP_022877183.1; XP_022877184.1	wall-associated receptor kinase-like 8 isoform X1; wall-associated receptor kinase-like 8 isoform X2	NA
111395506	Chr6	-	LOC111395506	protein_coding	NC_036242.1:2943279-2945684	31.5028	5.69098	-2.46873	5e-05	0.000601276	Down	XP_022877291.1	cytochrome P450 CYP72A219-like	NA
111395531	Chr6	+	LOC111395531	protein_coding	NC_036242.1:3614635-3616131	4.94196	21.6826	2.13339	5e-05	0.000601276	Up	XP_022877321.1	protodermal factor 1-like	AT2G42840
111395564	Chr6	+	LOC111395564	protein_coding	NC_036242.1:4179586-4206470	3.22996	22.8586	2.82315	5e-05	0.000601276	Up	XP_022877367.1; XP_022877369.1	pathogen-related protein-like; pathogen-related protein-like	AT1G78780
111395579	Chr6	-	LOC111395579	lncRNA	NC_036242.1:4610540-4611857	1.42193	8.26924	2.5399	5e-05	0.000601276	Up	NA	NA	NA
111395592	Chr6	-	LOC111395592	protein_coding	NC_036242.1:4993172-5000497	5.83284	1.16325	-2.32604	5e-05	0.000601276	Down	XP_022877411.1; XP_022877413.1	LRR receptor-like serine/threonine-protein kinase GSO1; LRR receptor-like serine/threonine-protein kinase GSO1	NA
111395683	Chr6	-	LOC111395683	protein_coding	NC_036242.1:7418560-7420518	11.3358	84.494	2.89797	5e-05	0.000601276	Up	XP_022877560.1	protochlorophyllide reductase-like	AT5G54190
111395687	Chr6	-	LOC111395687	protein_coding	NC_036242.1:7464146-7466184	5.0315	23.7465	2.23865	5e-05	0.000601276	Up	XP_022877565.1	uncharacterized protein LOC111395687	AT3G15480
111395713	Chr6	-	LOC111395713	pseudogene	NC_036242.1:8148302-8248360	33.9916	7.51768	-2.17682	5e-05	0.000601276	Down	NA	NA	NA
111395719	Chr6	-	LOC111395719	protein_coding	NC_036242.1:8732451-8736373	1.19578	6.52446	2.4479	5e-05	0.000601276	Up	XP_022877619.1; XP_022877618.1	G-type lectin S-receptor-like serine/threonine-protein kinase At4g27290 isoform X2; G-type lectin S-receptor-like serine/threonine-protein kinase At4g27290 isoform X1	NA
111395743	Chr1	+	LOC111395743	protein_coding	NC_036237.1:16558834-16561052	12.7666	1.11976	-3.51111	5e-05	0.000601276	Down	XP_022877647.1	homeobox-leucine zipper protein ATHB-54-like	NA
111395754	Chr6	+	LOC111395754	protein_coding	NC_036242.1:9276875-9277745	1.04055	5.08853	2.28991	0.00295	0.0181272	Up	XP_022877656.1	uncharacterized protein LOC111395754	NA
111395776	Chr6	-	LOC111395776	protein_coding	NC_036242.1:9583489-9589818	15.6177	1.1804	-3.72584	5e-05	0.000601276	Down	XP_022877690.1; XP_022877691.1; XP_022877693.1	putative DUF21 domain-containing protein At3g13070, chloroplastic; putative DUF21 domain-containing protein At3g13070, chloroplastic; putative DUF21 domain-containing protein At3g13070, chloroplastic	AT3G13070
111395777	Chr6	+	LOC111395777	protein_coding	NC_036242.1:9626023-9627297	3.20726	46.8964	3.87006	5e-05	0.000601276	Up	XP_022877694.1	CASP-like protein 2A1	NA
111395862	Chr6	-	LOC111395862	protein_coding	NC_036242.1:12252624-12257431	1.68473	7.20919	2.09732	5e-05	0.000601276	Up	XP_022877829.1; XP_022877830.1	glyceraldehyde-3-phosphate dehydrogenase GAPCP2, chloroplastic isoform X1; glyceraldehyde-3-phosphate dehydrogenase GAPCP2, chloroplastic isoform X2	AT1G16300
111395881	Chr6	-	LOC111395881	protein_coding	NC_036242.1:12702460-12704393	2.1225	12.5359	2.56223	5e-05	0.000601276	Up	XP_022877849.1	CASP-like protein 2B1	AT2G35760
111395945	Chr6	+	LOC111395945	protein_coding	NC_036242.1:14327487-14329902	1.885	7.89986	2.06726	5e-05	0.000601276	Up	XP_022877947.1; XP_022877948.1	probable WRKY transcription factor 31 isoform X1; WRKY transcription factor 6-like isoform X2	NA
111395950	Chr6	-	LOC111395950	protein_coding	NC_036242.1:14408359-14412493	2.13412	10.1818	2.25427	0.0001	0.00110958	Up	XP_022877952.1; XP_022877953.1	autophagy-related protein 8C-like isoform X1; autophagy-related protein 8C-like isoform X2	AT4G21980
111395952	Chr6	+	LOC111395952	protein_coding	NC_036242.1:14476968-14479139	2.06875	28.3176	3.77487	5e-05	0.000601276	Up	XP_022877955.1	peroxidase 42-like	AT4G21960
111396004	Chr6	-	LOC111396004	lncRNA	NC_036242.1:16084220-16085574	1.05396	7.33384	2.79875	5e-05	0.000601276	Up	NA	NA	NA
111396110	Chr6	-	LOC111396110	protein_coding	NC_036242.1:20019627-20023134	2.7971	27.3441	3.28923	5e-05	0.000601276	Up	XP_022878169.1	receptor-like protein 12	NA
111396130	Chr6	+	LOC111396130	protein_coding	NC_036242.1:20781392-20784706	1.44791	8.61466	2.57282	0.0001	0.00110958	Up	XP_022878209.1	spermidine synthase	AT1G70310
111396131	Chr6	+	LOC111396131	lncRNA	NC_036242.1:20822854-20824158	1.10724	5.10031	2.20361	0.0009	0.00697219	Up	NA	NA	NA
111396135	Chr6	-	LOC111396135	protein_coding	NC_036242.1:20963526-20968844	1.38967	12.9217	3.21698	0.0004	0.00359264	Up	XP_022878216.1; XP_022878215.1	protein PLASTID REDOX INSENSITIVE 2, chloroplastic-like isoform X2; protein PLASTID REDOX INSENSITIVE 2, chloroplastic-like isoform X1	NA
111396333	Chr6	-	LOC111396333	protein_coding	NC_036242.1:28058632-28076700	10.9947	61.5172	2.48418	5e-05	0.000601276	Up	XP_022878511.1; XP_022878510.1	uncharacterized protein LOC111396333 isoform X2; uncharacterized protein LOC111396333 isoform X1	AT1G14990
111396402	Chr6	-	LOC111396402	protein_coding	NC_036242.1:29657614-29659344	7.02738	1.4796	-2.24778	5e-05	0.000601276	Down	XP_022878607.1	ankyrin repeat-containing protein BDA1-like	NA
111396591	Chr7	+	LOC111396591	protein_coding	NC_036243.1:340618-342323	2.36687	10.8674	2.19896	5e-05	0.000601276	Up	XP_022878768.1	serine carboxypeptidase-like 50	NA
111396595	Chr7	+	LOC111396595	protein_coding	NC_036243.1:418431-419665	14.3528	64.1225	2.1595	5e-05	0.000601276	Up	XP_022878774.1	gibberellin-regulated protein 11-like	NA
111396629	Chr7	-	LOC111396629	protein_coding	NC_036243.1:1131828-1132716	1.17793	7.44024	2.65909	0.0001	0.00110958	Up	XP_022878820.1	non-specific lipid-transfer protein-like protein At2g13820	NA
111396641	Chr7	-	LOC111396641	protein_coding	NC_036243.1:1308044-1311883	24.1624	4.53885	-2.41237	5e-05	0.000601276	Down	XP_022878843.1	auxin-induced protein PCNT115-like	AT1G60690
111396656	Chr7	-	LOC111396656	protein_coding	NC_036243.1:1702346-1704249	3.36122	54.457	4.01806	5e-05	0.000601276	Up	XP_022878866.1	UDP-glucuronate 4-epimerase 6-like	AT3G23820
111396660	Chr7	-	LOC111396660	protein_coding	NC_036243.1:1777716-1779960	1.42716	7.46089	2.3862	5e-05	0.000601276	Up	XP_022878876.1	spindle pole body component 110-like	NA
111396699	Chr7	+	LOC111396699	protein_coding	NC_036243.1:2941181-2949254	2.5076	17.3181	2.7879	5e-05	0.000601276	Up	XP_022878928.1	biotin synthase, mitochondrial	AT2G43360
111396802	Chr7	+	LOC111396802	pseudogene	NC_036243.1:5885511-5887531	35.7502	2.04468	-4.128	5e-05	0.000601276	Down	NA	NA	NA
111396928	Chr7	-	LOC111396928	pseudogene	NC_036243.1:9633208-9634647	5.22861	1.15001	-2.18478	5e-05	0.000601276	Down	NA	NA	NA
111396937	Chr7	-	LOC111396937	protein_coding	NC_036243.1:9966051-9968152	3.03929	13.9534	2.19881	5e-05	0.000601276	Up	XP_022879325.1; XP_022879324.1	uncharacterized protein LOC111396937 isoform X2; uncharacterized protein LOC111396937 isoform X1	AT4G33985
111397004	Chr7	-	LOC111397004	pseudogene	NC_036243.1:11872826-11883190	2.25065	13.1383	2.54537	5e-05	0.000601276	Up	NA	NA	NA
111397139	Chr7	+	LOC111397139	protein_coding	NC_036243.1:15471222-15474138	10.8023	47.1315	2.12536	5e-05	0.000601276	Up	XP_022879666.1	esterase AGAP003155-like	AT5G65400
111397155	Chr7	-	LOC111397155	protein_coding	NC_036243.1:15903671-15904979	1.85585	8.2784	2.15727	0.0005	0.00431063	Up	XP_022879683.1	transcription factor MYB20-like	NA
111397229	Chr7	-	LOC111397229	protein_coding	NC_036243.1:17681473-17683346	9.47721	55.929	2.56106	5e-05	0.000601276	Up	XP_022879818.1	probable xyloglucan endotransglucosylase/hydrolase protein 7	AT4G37800
111397246	Chr7	-	LOC111397246	protein_coding	NC_036243.1:17958854-17960686	4.55448	39.4877	3.11604	5e-05	0.000601276	Up	XP_022879839.1	3-ketoacyl-CoA synthase 6	AT1G68530
111397355	Chr7	-	LOC111397355	protein_coding	NC_036243.1:20295237-20297849	5.24555	29.3262	2.48302	5e-05	0.000601276	Up	XP_022880016.1	mannan endo-1,4-beta-mannosidase 7-like	AT5G66460
111397375	Chr7	+	LOC111397375	protein_coding	NC_036243.1:20697660-20701195	1.001	4.27636	2.09494	5e-05	0.000601276	Up	XP_022880041.1	receptor protein kinase CLAVATA1-like	AT1G75820
111397533	Chr7	-	LOC111397533	protein_coding	NC_036243.1:24318793-24323508	1.03477	6.64202	2.68231	5e-05	0.000601276	Up	XP_022880282.1	catalase	AT4G35090
111397585	Chr7	-	LOC111397585	protein_coding	NC_036243.1:25946478-25951765	2.17373	9.46963	2.12314	5e-05	0.000601276	Up	XP_022880346.1; XP_022880347.1; XP_022880348.1; XP_022880349.1	probable protein phosphatase 2C 50 isoform X1; probable protein phosphatase 2C 50 isoform X1; probable protein phosphatase 2C 50 isoform X1; probable protein phosphatase 2C 6 isoform X2	AT1G72770
111397600	Chr7	-	LOC111397600	protein_coding	NC_036243.1:26446735-26448682	3.42657	18.963	2.46835	5e-05	0.000601276	Up	XP_022880369.1	60S ribosomal protein L38	AT3G59540
111397614	Chr7	-	LOC111397614	protein_coding	NC_036243.1:166499-172131	28.1712	4.19569	-2.74724	5e-05	0.000601276	Down	XP_022880386.1	calmodulin-like protein 8	AT3G22930
111397749	Chr7	-	LOC111397749	protein_coding	NC_036243.1:25671642-25672169	1.76436	7.92095	2.16653	0.0017	0.0116827	Up	XP_022880502.1	cysteine proteinase inhibitor 1-like	NA
111397803	Chr1	-	LOC111397803	pseudogene	NC_036237.1:23745966-23747704	5.80932	1.12536	-2.36798	0.00045	0.00395769	Down	NA	NA	NA
111397933	Chr7	-	LOC111397933	protein_coding	NC_036243.1:13807631-13808237	41.2692	10.2967	-2.00289	5e-05	0.000601276	Down	XP_022880664.1	probable calcium-binding protein CML45	NA
111398498	Chr8	+	LOC111398498	protein_coding	NC_036244.1:2074207-2076742	5.35282	72.9634	3.7688	5e-05	0.000601276	Up	XP_022881197.1; XP_022881198.1; XP_022881199.1	cytochrome P450 86A22-like; cytochrome P450 86A22-like; cytochrome P450 86A22-like	AT2G45970
111398563	Chr8	-	LOC111398563	protein_coding	NC_036244.1:4129056-4135130	12.3477	2.48996	-2.31005	5e-05	0.000601276	Down	XP_022881292.1	respiratory burst oxidase homolog protein A-like	AT1G64060
111398574	Chr8	+	LOC111398574	protein_coding	NC_036244.1:4478542-4479279	104.396	4.92369	-4.40618	5e-05	0.000601276	Down	XP_022881307.1	disease resistance response protein 206-like	NA
111398599	Chr8	+	LOC111398599	protein_coding	NC_036244.1:4843000-4847707	29.8575	7.33974	-2.02429	5e-05	0.000601276	Down	XP_022881347.1; XP_022881348.1; XP_022881349.1; XP_022881346.1; XP_022881350.1	ubiquinol oxidase 2, mitochondrial-like isoform X2; ubiquinol oxidase 2, mitochondrial-like isoform X2; ubiquinol oxidase 2, mitochondrial-like isoform X2; ubiquinol oxidase 2, mitochondrial-like isoform X1; ubiquinol oxidase 3, mitochondrial-like isoform X3	AT1G32350
111398624	Chr8	-	LOC111398624	protein_coding	NC_036244.1:5318740-5319676	14.2937	271.056	4.24514	5e-05	0.000601276	Up	XP_022881387.1	uncharacterized protein LOC111398624	NA
111398633	Chr8	-	LOC111398633	protein_coding	NC_036244.1:5689683-5690576	9.26616	109.021	3.55649	5e-05	0.000601276	Up	XP_022881394.1	uncharacterized protein LOC111398633	NA
111398636	Chr8	-	LOC111398636	protein_coding	NC_036244.1:5727062-5727965	7.6547	156.577	4.35438	5e-05	0.000601276	Up	XP_022881397.1	uncharacterized protein LOC111398636	NA
111398674	Chr8	-	LOC111398674	protein_coding	NC_036244.1:6817334-6823623	59.2335	11.8322	-2.32369	5e-05	0.000601276	Down	XP_022881465.1	receptor-like protein kinase HSL1	NA
111398714	Chr8	-	LOC111398714	protein_coding	NC_036244.1:7934792-7944947	1.11911	15.834	3.82261	5e-05	0.000601276	Up	XP_022881531.1; XP_022881533.1	ABC transporter G family member 32-like isoform X1; ABC transporter G family member 32-like isoform X2	AT2G26910
111398733	Chr8	+	LOC111398733	protein_coding	NC_036244.1:8443746-8455332	11.0625	1.82752	-2.59772	5e-05	0.000601276	Down	XP_022881561.1; XP_022881562.1; XP_022881563.1; XP_022881564.1; XP_022881565.1; XP_022881566.1; XP_022881567.1	LRR receptor-like serine/threonine-protein kinase GSO1; LRR receptor-like serine/threonine-protein kinase GSO1; LRR receptor-like serine/threonine-protein kinase GSO1; LRR receptor-like serine/threonine-protein kinase GSO1; LRR receptor-like serine/threonine-protein kinase GSO1; LRR receptor-like serine/threonine-protein kinase GSO1; LRR receptor-like serine/threonine-protein kinase GSO1	NA
111398838	Chr8	+	LOC111398838	protein_coding	NC_036244.1:12940021-12976194	3.2917	17.6379	2.42177	5e-05	0.000601276	Up	XP_022881723.1	MADS-box transcription factor 7-like	NA
111398841	Chr8	+	LOC111398841	protein_coding	NC_036244.1:13094870-13096304	6.60101	1.13987	-2.53382	5e-05	0.000601276	Down	XP_022881729.1	metalloendoproteinase 2-MMP-like	NA
111398953	Chr1	+	LOC111398953	protein_coding	NC_036237.1:26361597-26362583	11.0698	1.84354	-2.58608	5e-05	0.000601276	Down	XP_022881900.1	cysteine-rich repeat secretory protein 55-like	AT5G48540
111398955	Chr8	-	LOC111398955	lncRNA	NC_036244.1:15660985-15663889	4.24189	18.2752	2.1071	0.0006	0.00500723	Up	NA	NA	NA
111399016	Chr8	-	LOC111399016	protein_coding	NC_036244.1:17119772-17123450	1.40387	11.0298	2.97393	5e-05	0.000601276	Up	XP_022881980.1; XP_022881979.1; XP_022881978.1	uncharacterized protein LOC111399016 isoform X3; uncharacterized protein LOC111399016 isoform X2; uncharacterized protein LOC111399016 isoform X1	NA
111399032	Chr8	+	LOC111399032	protein_coding	NC_036244.1:17529497-17530705	27.3637	4.08826	-2.7427	5e-05	0.000601276	Down	XP_022881999.1	allene oxide cyclase, chloroplastic-like	AT1G13280
111399065	Chr8	+	LOC111399065	protein_coding	NC_036244.1:18401524-18404210	2.90432	13.5811	2.22533	5e-05	0.000601276	Up	XP_022882054.1	pectinesterase	NA
111399186	Chr8	+	LOC111399186	pseudogene	NC_036244.1:697930-699069	1.56255	100.667	6.00954	5e-05	0.000601276	Up	NA	NA	NA
111399284	Chr8	-	LOC111399284	protein_coding	NC_036244.1:18148763-18150127	1.70669	10.1622	2.57394	5e-05	0.000601276	Up	XP_022882311.1	heavy metal-associated isoprenylated plant protein 21-like	AT5G17450
111399290	Chr8	-	LOC111399290	protein_coding	NC_036244.1:18791177-18791909	1.14347	9.87246	3.10999	5e-05	0.000601276	Up	XP_022882315.1	abscisic acid receptor PYL2-like	AT2G26040
111399338	Chr9	+	LOC111399338	protein_coding	NC_036245.1:698486-709973	5.44722	21.9205	2.00869	5e-05	0.000601276	Up	XP_022882361.1; XP_022882360.1; XP_022882362.1; XP_022882363.1	ABC transporter G family member 32-like isoform X2; ABC transporter G family member 32-like isoform X1; ABC transporter G family member 32-like isoform X3; ABC transporter G family member 32-like isoform X4	AT2G26910
111399349	Chr1	+	LOC111399349	protein_coding	NC_036237.1:27234217-27237282	3.89864	16.9674	2.12172	5e-05	0.000601276	Up	XP_022882378.1	CBS domain-containing protein CBSX3, mitochondrial	AT5G10860
111399359	Chr9	+	LOC111399359	protein_coding	NC_036245.1:1075592-1077118	36.0746	6.05294	-2.57527	5e-05	0.000601276	Down	XP_022882388.1	blue copper protein-like	NA
111399368	Chr9	-	LOC111399368	protein_coding	NC_036245.1:1369808-1370823	6.71404	73.4842	3.45218	5e-05	0.000601276	Up	XP_022882405.1; XP_022882404.1; XP_022882403.1	repetitive proline-rich cell wall protein 1 isoform X3; repetitive proline-rich cell wall protein 1 isoform X2; repetitive proline-rich cell wall protein 1 isoform X1	NA
111399401	Chr9	+	LOC111399401	protein_coding	NC_036245.1:2437026-2448704	2.16083	13.6961	2.66411	5e-05	0.000601276	Up	XP_022882456.1; XP_022882457.1; XP_022882458.1; XP_022882459.1; XP_022882460.1; XP_022882462.1; XP_022882464.1; XP_022882463.1; XP_022882465.1	uncharacterized protein LOC111399401 isoform X1; uncharacterized protein LOC111399401 isoform X1; uncharacterized protein LOC111399401 isoform X1; uncharacterized protein LOC111399401 isoform X1; uncharacterized protein LOC111399401 isoform X1; uncharacterized protein LOC111399401 isoform X1; uncharacterized protein LOC111399401 isoform X3; uncharacterized protein LOC111399401 isoform X2; unchara…	AT2G44970
111399569	Chr9	+	LOC111399569	protein_coding	NC_036245.1:8673951-8676168	12.9044	2.77319	-2.21824	5e-05	0.000601276	Down	XP_022882730.1	probable U3 small nucleolar RNA-associated protein 11	NA
111399604	Chr9	-	LOC111399604	protein_coding	NC_036245.1:9634913-9636917	193.442	40.1434	-2.26866	5e-05	0.000601276	Down	XP_022882776.1	phenylalanine ammonia-lyase	AT2G37040
111399662	Chr1	-	LOC111399662	protein_coding	NC_036237.1:28118293-28120629	44.8991	10.7562	-2.06152	5e-05	0.000601276	Down	XP_022882875.1	cytochrome P450 71A8-like	NA
111399693	Chr9	-	LOC111399693	protein_coding	NC_036245.1:12564954-12569209	1.63153	9.66536	2.5666	5e-05	0.000601276	Up	XP_022882917.1; XP_022882918.1	delta(12)-fatty-acid desaturase FAD2-like; delta(12)-fatty-acid desaturase FAD2-like	AT3G12120
111399702	Chr9	-	LOC111399702	protein_coding	NC_036245.1:12693210-12697899	49.8962	11.2236	-2.1524	5e-05	0.000601276	Down	XP_022882928.1; XP_022882929.1	protein BUD31 homolog 2-like; protein BUD31 homolog 2-like	AT4G21110
111399754	Chr9	+	LOC111399754	lncRNA	NC_036245.1:14038687-14043532	1.62715	12.0474	2.8883	5e-05	0.000601276	Up	NA	NA	NA
111399867	Chr9	-	LOC111399867	protein_coding	NC_036245.1:6319039-6321716	1.98943	19.5086	3.29368	5e-05	0.000601276	Up	XP_022883124.1	transcription factor MYBS3-like	NA
111400429	Chr1	-	LOC111400429	protein_coding	NC_036237.1:29778734-29780203	15.5061	2.61303	-2.56904	5e-05	0.000601276	Down	XP_022883620.1	arogenate dehydratase/prephenate dehydratase 6, chloroplastic-like	AT1G08250
111400595	Chr1	+	LOC111400595	protein_coding	NC_036237.1:30192918-30200905	1.30825	17.1055	3.70876	5e-05	0.000601276	Up	XP_022883775.1; XP_022883768.1	transcription factor E2FB-like isoform X2; transcription factor E2FB-like isoform X1	NA
111400608	Chr10	-	LOC111400608	pseudogene	NC_036246.1:36888993-36892630	66.6615	12.1812	-2.45219	5e-05	0.000601276	Down	NA	NA	NA
111400834	Chr1	-	LOC111400834	protein_coding	NC_036237.1:30878579-30879902	1.14525	17.255	3.91329	5e-05	0.000601276	Up	XP_022884033.1	protein GAST1-like	NA
111400842	Chr10	+	LOC111400842	protein_coding	NC_036246.1:2178005-2183967	1.00963	7.67847	2.927	0.0001	0.00110958	Up	XP_022884041.1	RNA exonuclease 4-like	AT3G27970
111401020	Chr10	+	LOC111401020	protein_coding	NC_036246.1:6324891-6326753	1.86829	7.71622	2.04617	5e-05	0.000601276	Up	XP_022884317.1	putative glycosyltransferase 7	NA
111401038	Chr10	-	LOC111401038	lncRNA	NC_036246.1:6739336-6740096	1.98919	10.2793	2.36949	0.0005	0.00431063	Up	NA	NA	NA
111401055	Chr10	-	LOC111401055	protein_coding	NC_036246.1:6955433-6957840	12.2572	3.02297	-2.01959	5e-05	0.000601276	Down	XP_022884361.1	LEAF RUST 10 DISEASE-RESISTANCE LOCUS RECEPTOR-LIKE PROTEIN KINASE-like 1.3	NA
111401102	Chr10	+	LOC111401102	protein_coding	NC_036246.1:7694969-7696953	60.4637	9.57218	-2.65915	5e-05	0.000601276	Down	XP_022884431.1	NAC domain-containing protein 2-like	AT1G01720
111401105	Chr10	+	LOC111401105	protein_coding	NC_036246.1:7749381-7757113	6.66034	1.24123	-2.42383	0.0001	0.00110958	Down	XP_022884437.1; XP_022884438.1	protein disulfide-isomerase-like; protein disulfide-isomerase-like	AT1G77510
111401153	Chr10	-	LOC111401153	protein_coding	NC_036246.1:9054776-9060442	16.8712	2.52261	-2.74157	5e-05	0.000601276	Down	XP_022884523.1	linamarin synthase 2-like	NA
111401160	Chr10	-	LOC111401160	protein_coding	NC_036246.1:9126559-9130450	2.7499	13.2104	2.26422	5e-05	0.000601276	Up	XP_022884539.1	phospho-2-dehydro-3-deoxyheptonate aldolase 2, chloroplastic-like	AT4G39980
111401164	Chr1	+	LOC111401164	protein_coding	NC_036237.1:31320993-31321809	288.671	36.2645	-2.9928	5e-05	0.000601276	Down	XP_022884545.1	dirigent protein 22-like	NA
111401177	Chr10	+	LOC111401177	protein_coding	NC_036246.1:9656987-9663297	4.81164	19.9859	2.05438	5e-05	0.000601276	Up	XP_022884560.1; XP_022884559.1	DNA-binding protein DDB_G0278111-like isoform X2; DNA-binding protein DDB_G0278111-like isoform X1	AT1G29850
111401196	Chr10	-	LOC111401196	protein_coding	NC_036246.1:10372740-10378146	7.90107	1.36251	-2.53578	5e-05	0.000601276	Down	XP_022884591.1; XP_022884589.1; XP_022884590.1	uncharacterized protein LOC111401196 isoform X2; uncharacterized protein LOC111401196 isoform X1; uncharacterized protein LOC111401196 isoform X1	NA
111401202	Chr10	+	LOC111401202	protein_coding	NC_036246.1:10851669-10853434	1.89149	8.54275	2.17517	5e-05	0.000601276	Up	XP_022884599.1	aspartic proteinase PCS1-like	AT1G66180
111401204	Chr10	-	LOC111401204	protein_coding	NC_036246.1:10920011-10923809	2.4293	10.7765	2.14927	5e-05	0.000601276	Up	XP_022884601.1; XP_022884602.1	glutamine synthetase nodule isozyme isoform X1; glutamine synthetase nodule isozyme isoform X2	AT5G37600
111401217	Chr10	+	LOC111401217	protein_coding	NC_036246.1:11387472-11388534	1.55559	10.4895	2.75342	5e-05	0.000601276	Up	XP_022884625.1	NDR1/HIN1-like protein 6	NA
111401254	Chr10	-	LOC111401254	protein_coding	NC_036246.1:12312980-12319003	1.45545	6.30983	2.11614	5e-05	0.000601276	Up	XP_022884681.1	L-ascorbate oxidase homolog	AT1G76160
111401282	Chr10	+	LOC111401282	protein_coding	NC_036246.1:12880235-12884594	2.69963	85.8691	4.9913	5e-05	0.000601276	Up	XP_022884727.1	flavanone 3-dioxygenase-like	AT3G51240
111401285	Chr10	+	LOC111401285	protein_coding	NC_036246.1:12945460-12959522	2.73295	15.8264	2.5338	5e-05	0.000601276	Up	XP_022884728.1	endoglucanase 10-like	AT1G75680
111401368	Chr10	-	LOC111401368	protein_coding	NC_036246.1:15868336-15872116	27.7092	6.20923	-2.15788	5e-05	0.000601276	Down	XP_022884839.1	receptor-like protein kinase HAIKU2	AT1G09970
111401412	Chr10	+	LOC111401412	protein_coding	NC_036246.1:18415716-18420023	98.2378	14.3657	-2.77365	5e-05	0.000601276	Down	XP_022884902.1	auxin-induced protein PCNT115-like	AT1G60690
111401415	Chr10	-	LOC111401415	lncRNA	NC_036246.1:18534371-18535661	2.30595	11.4579	2.31291	5e-05	0.000601276	Up	NA	NA	NA
111401466	Chr10	-	LOC111401466	protein_coding	NC_036246.1:20867875-20877926	7.54177	1.76446	-2.09568	5e-05	0.000601276	Down	XP_022884973.1	boron transporter 4-like	AT1G15460
111401521	Chr10	-	LOC111401521	protein_coding	NC_036246.1:22618498-22621693	79.856	19.7818	-2.01323	5e-05	0.000601276	Down	XP_022885060.1	cytochrome P450 98A2-like	AT2G40890
111401534	Chr10	+	LOC111401534	protein_coding	NC_036246.1:22786735-22787664	6.97247	1.38285	-2.33403	5e-05	0.000601276	Down	XP_022885080.1	ESCRT-related protein CHMP1B-like	AT1G17730
111401541	Chr10	-	LOC111401541	protein_coding	NC_036246.1:22915134-22918663	25.4634	3.67872	-2.79115	5e-05	0.000601276	Down	XP_022885093.1; XP_022885094.1	inositol oxygenase 1-like isoform X1; inositol oxygenase 1-like isoform X2	AT1G14520
111401648	Chr10	-	LOC111401648	protein_coding	NC_036246.1:26196877-26199416	15.4534	2.52833	-2.61167	5e-05	0.000601276	Down	XP_022885258.1	G-type lectin S-receptor-like serine/threonine-protein kinase RKS1	NA
111401652	Chr1	-	LOC111401652	protein_coding	NC_036237.1:32266982-32269397	1.37663	8.74776	2.66777	5e-05	0.000601276	Up	XP_022885264.1	probable xyloglucan endotransglucosylase/hydrolase protein B	AT5G13870
111401692	Chr10	-	LOC111401692	protein_coding	NC_036246.1:27456120-27457616	1.31955	14.8603	3.49335	5e-05	0.000601276	Up	XP_022885321.1	gibberellin-regulated protein 14-like	AT5G14920
111401742	Chr10	-	LOC111401742	protein_coding	NC_036246.1:28899532-28900679	9.3007	1.66364	-2.48299	5e-05	0.000601276	Down	XP_022885389.1	probable carboxylesterase 18	NA
111401758	Chr10	+	LOC111401758	protein_coding	NC_036246.1:29068500-29072197	1.51871	22.9284	3.91621	5e-05	0.000601276	Up	XP_022885409.1	ABC transporter G family member 11	AT1G17840
111401833	Chr10	+	LOC111401833	protein_coding	NC_036246.1:31509404-31510525	8.01862	66.4498	3.05084	5e-05	0.000601276	Up	XP_022885528.1	photosystem I reaction center subunit psaK, chloroplastic-like	AT1G30380
111401898	Chr10	+	LOC111401898	lncRNA	NC_036246.1:33203161-33205038	9.51957	1.84351	-2.36844	5e-05	0.000601276	Down	NA	NA	NA
111401906	Chr10	+	LOC111401906	protein_coding	NC_036246.1:33443014-33445929	41.496	2.46065	-4.07586	5e-05	0.000601276	Down	XP_022885650.1	probable WRKY transcription factor 40	NA
111401915	Chr10	-	LOC111401915	protein_coding	NC_036246.1:33599811-33600837	7.54824	39.4941	2.38742	5e-05	0.000601276	Up	XP_022885660.1	lamin-like protein	NA
111401939	Chr10	-	LOC111401939	protein_coding	NC_036246.1:34100290-34101394	2.01346	8.59185	2.09329	0.0001	0.00110958	Up	XP_022885693.1	cytochrome P450 84A1-like	AT4G36220
111401991	Chr10	+	LOC111401991	protein_coding	NC_036246.1:35270243-35272070	659.082	108.611	-2.60129	5e-05	0.000601276	Down	XP_022885763.1	cytochrome P450 81D1-like	NA
111402044	Chr10	+	LOC111402044	protein_coding	NC_036246.1:36253035-36254477	1.16226	5.63168	2.27663	0.00025	0.00242195	Up	XP_022885852.1; XP_022885851.1	uncharacterized protein LOC111402044 isoform X2; uncharacterized protein LOC111402044 isoform X1	NA
111402239	Chr10	+	LOC111402239	protein_coding	NC_036246.1:40185784-40186484	28.6684	133.928	2.22392	5e-05	0.000601276	Up	XP_022886172.1	uncharacterized protein LOC111402239	NA
111402249	Chr10	+	LOC111402249	protein_coding	NC_036246.1:40300569-40303113	3.72194	18.6238	2.32302	5e-05	0.000601276	Up	XP_022886183.1	codeine O-demethylase-like	NA
111402261	Chr10	-	LOC111402261	protein_coding	NC_036246.1:40575125-40577627	3.04065	19.4279	2.67568	5e-05	0.000601276	Up	XP_022886201.1; XP_022886202.1	heptahelical transmembrane protein 1-like isoform X1; heptahelical transmembrane protein 1-like isoform X2	AT5G20270
111402264	Chr10	+	LOC111402264	protein_coding	NC_036246.1:40597750-40598623	1.85217	443.741	7.90436	5e-05	0.000601276	Up	XP_022886205.1	defensin Ec-AMP-D2-like	AT2G02100
111402368	Chr10	+	LOC111402368	protein_coding	NC_036246.1:42998453-43000320	8.85286	2.18086	-2.02124	5e-05	0.000601276	Down	XP_022886377.1	cytochrome P450 71A6-like	NA
111402401	Chr10	+	LOC111402401	protein_coding	NC_036246.1:43479916-43481330	1.18152	23.3334	4.30368	5e-05	0.000601276	Up	XP_022886444.1	heavy metal-associated isoprenylated plant protein 6-like	AT4G16380
111402462	Chr10	+	LOC111402462	protein_coding	NC_036246.1:44384846-44403030	1.25206	7.88804	2.65536	5e-05	0.000601276	Up	XP_022886550.1	isocitrate dehydrogenase	NA
111402499	Chr10	+	LOC111402499	protein_coding	NC_036246.1:45003558-45006327	1.67007	11.7395	2.81339	5e-05	0.000601276	Up	XP_022886628.1	uncharacterized protein LOC111402499	NA
111402560	Chr10	+	LOC111402560	protein_coding	NC_036246.1:46010603-46012941	13.1351	2.02464	-2.69769	5e-05	0.000601276	Down	XP_022886711.1	putative late blight resistance protein homolog R1B-12	NA
111402646	Chr10	+	LOC111402646	protein_coding	NC_036246.1:12968617-12969507	1.58174	6.82483	2.10928	0.0003	0.00282566	Up	XP_022886787.1	auxin-responsive protein SAUR50-like	AT1G75580
111402684	Chr10	-	LOC111402684	protein_coding	NC_036246.1:22908139-22909036	51.9352	1.75901	-4.88388	5e-05	0.000601276	Down	XP_022886814.1	uncharacterized protein LOC111402684	AT1G51920
111402842	Chr11	+	LOC111402842	protein_coding	NC_036247.1:180418-185000	14.4484	3.39887	-2.08779	5e-05	0.000601276	Down	XP_022886913.1	DNA (cytosine-5)-methyltransferase CMT2-like	AT4G19020
111402936	Chr11	+	LOC111402936	protein_coding	NC_036247.1:2143684-2148953	2.1149	10.043	2.24752	5e-05	0.000601276	Up	XP_022887026.1; XP_022887027.1; XP_022887028.1; XP_022887029.1; XP_022887030.1; XP_022887031.1; XP_022887032.1	calcineurin B-like protein 7; calcineurin B-like protein 7; calcineurin B-like protein 7; calcineurin B-like protein 7; calcineurin B-like protein 7; calcineurin B-like protein 7; calcineurin B-like protein 7	AT5G24270
111402973	Chr11	-	LOC111402973	protein_coding	NC_036247.1:2823571-2825354	15.1591	2.06587	-2.87537	5e-05	0.000601276	Down	XP_022887075.1	uncharacterized protein LOC111402973	NA
111402986	Chr11	+	LOC111402986	protein_coding	NC_036247.1:3087022-3088982	9.38625	65.5068	2.80302	5e-05	0.000601276	Up	XP_022887088.1	BAHD acyltransferase DCR-like	AT5G23940
111403010	Chr1	-	LOC111403010	protein_coding	NC_036237.1:2692759-2695294	1.38444	6.41686	2.21257	0.0001	0.00110958	Up	XP_022887121.1	uncharacterized protein LOC111403010	NA
111403049	Chr11	+	LOC111403049	protein_coding	NC_036247.1:4223401-4224350	7.78592	1.71786	-2.18026	0.0008	0.00634293	Down	XP_022887166.1	peroxidase 4-like, partial	AT5G05340
111403083	Chr11	+	LOC111403083	protein_coding	NC_036247.1:4933611-4936940	8.9306	2.02616	-2.14001	5e-05	0.000601276	Down	XP_022887218.1; XP_022887217.1	uncharacterized protein LOC111403083 isoform X2; uncharacterized protein LOC111403083 isoform X1	AT2G40095
111403090	Chr11	+	LOC111403090	protein_coding	NC_036247.1:5131484-5136852	52.3082	8.0817	-2.6943	5e-05	0.000601276	Down	XP_022887229.1; XP_022887230.1; XP_022887231.1; XP_022887232.1	cysteine synthase-like; cysteine synthase-like; cysteine synthase-like; cysteine synthase-like	AT4G14880
111403135	Chr11	-	LOC111403135	protein_coding	NC_036247.1:6079481-6081831	1.96444	9.71432	2.30599	5e-05	0.000601276	Up	XP_022887299.1	probable glycosyltransferase At5g03795	NA
111403174	Chr11	-	LOC111403174	protein_coding	NC_036247.1:6845560-6850853	29.966	6.14434	-2.286	5e-05	0.000601276	Down	XP_022887347.1; XP_022887346.1	putative late blight resistance protein homolog R1B-14 isoform X2; putative late blight resistance protein homolog R1A-10 isoform X1	NA
111403351	Chr11	+	LOC111403351	protein_coding	NC_036247.1:10713886-10717038	6.59943	82.4937	3.64387	5e-05	0.000601276	Up	XP_022887590.1	non-specific lipid transfer protein GPI-anchored 1-like	NA
111403425	Chr11	+	LOC111403425	protein_coding	NC_036247.1:12784395-12786352	1.09578	6.80713	2.63509	0.0001	0.00110958	Up	XP_022887694.1	ubiquitin-conjugating enzyme E2 19-like	AT3G20060
111403588	Chr11	-	LOC111403588	protein_coding	NC_036247.1:16111243-16113890	5.66342	1.32518	-2.09548	5e-05	0.000601276	Down	XP_022887923.1	G-type lectin S-receptor-like serine/threonine-protein kinase LECRK3	NA
111403660	Chr11	+	LOC111403660	pseudogene	NC_036247.1:18359257-18362079	1.19921	5.7079	2.25087	5e-05	0.000601276	Up	NA	NA	NA
111403662	Chr11	-	LOC111403662	protein_coding	NC_036247.1:18431934-18437308	1.27188	34.1344	4.74619	5e-05	0.000601276	Up	XP_022888014.1	asparagine synthetase	AT3G47340
111403664	Chr1	-	LOC111403664	pseudogene	NC_036237.1:474213-478128	9.56539	44.1834	2.20761	5e-05	0.000601276	Up	NA	NA	NA
111403665	Chr11	+	LOC111403665	protein_coding	NC_036247.1:18475084-18477955	2.5563	12.7898	2.32286	5e-05	0.000601276	Up	XP_022888017.1	protein PMR5-like	AT5G58600
111403772	Chr11	-	LOC111403772	lncRNA	NC_036247.1:22016567-22017134	1.85086	23.8583	3.68822	5e-05	0.000601276	Up	NA	NA	NA
111403817	Chr11	-	LOC111403817	protein_coding	NC_036247.1:23736365-23738908	2.32443	40.3235	4.11667	5e-05	0.000601276	Up	XP_022888209.1	pectinesterase/pectinesterase inhibitor PPE8B-like	AT4G33220
111403821	Chr11	-	LOC111403821	protein_coding	NC_036247.1:23890303-23964863	8.68259	1.1424	-2.92605	5e-05	0.000601276	Down	XP_022888213.1; XP_022888212.1; XP_022888214.1	raucaffricine-O-beta-D-glucosidase-like isoform X2; raucaffricine-O-beta-D-glucosidase-like isoform X1; raucaffricine-O-beta-D-glucosidase-like isoform X3	NA
111403822	Chr11	-	LOC111403822	protein_coding	NC_036247.1:24186487-24190000	17.2132	2.2213	-2.95404	5e-05	0.000601276	Down	XP_022888215.1	raucaffricine-O-beta-D-glucosidase-like	NA
111403823	Chr11	-	LOC111403823	protein_coding	NC_036247.1:24069455-24073252	77.367	14.2523	-2.44053	5e-05	0.000601276	Down	XP_022888217.1	raucaffricine-O-beta-D-glucosidase-like	NA
111403892	Chr11	+	LOC111403892	protein_coding	NC_036247.1:26817952-26819997	1.26688	19.2061	3.92221	5e-05	0.000601276	Up	XP_022888312.1; XP_022888313.1	BAG family molecular chaperone regulator 2-like isoform X1; BAG family molecular chaperone regulator 2-like isoform X2	NA
111403915	Chr11	-	LOC111403915	protein_coding	NC_036247.1:27149773-27152473	5.87938	25.1496	2.0968	5e-05	0.000601276	Up	XP_022888348.1	subtilisin-like protease SBT1.3	AT5G51750
111403943	Chr11	+	LOC111403943	protein_coding	NC_036247.1:27677915-27691192	8.52388	1.6887	-2.3356	5e-05	0.000601276	Down	XP_022888395.1	putative disease resistance protein At4g10780	NA
111403986	Chr11	-	LOC111403986	protein_coding	NC_036247.1:28792609-28794084	2.1875	14.6965	2.74812	5e-05	0.000601276	Up	XP_022888450.1	uncharacterized protein LOC111403986	AT5G06270
111404023	Chr11	+	LOC111404023	protein_coding	NC_036247.1:30150767-30224329	17.531	71.1044	2.02003	5e-05	0.000601276	Up	XP_022888504.1; XP_022888505.1	LRR receptor-like serine/threonine-protein kinase ERL2; LRR receptor-like serine/threonine-protein kinase ERL2	NA
111404046	Chr1	-	LOC111404046	protein_coding	NC_036237.1:9848893-9851899	5.101	44.4155	3.12221	5e-05	0.000601276	Up	XP_022888533.1	UDP-glycosyltransferase 88B1-like	NA
111404055	Chr11	+	LOC111404055	protein_coding	NC_036247.1:31447324-31448674	1.01012	4.04357	2.0011	0.00525	0.0284086	Up	XP_022888542.1	replication protein A 14 kDa subunit B	AT4G18590
111404057	Chr11	-	LOC111404057	protein_coding	NC_036247.1:31468270-31470562	49.3475	5.45572	-3.17713	5e-05	0.000601276	Down	XP_022888545.1; XP_022888547.1; XP_022888544.1	alpha carbonic anhydrase 1, chloroplastic-like isoform X2; alpha carbonic anhydrase 1, chloroplastic-like isoform X3; alpha carbonic anhydrase 1, chloroplastic-like isoform X1	NA
111404088	Chr11	-	LOC111404088	protein_coding	NC_036247.1:32066441-32070161	5.28951	1.29358	-2.03177	5e-05	0.000601276	Down	XP_022888587.1; XP_022888588.1	probable purple acid phosphatase 20 isoform X1; probable purple acid phosphatase 20 isoform X2	AT3G52780
111404167	Chr11	-	LOC111404167	protein_coding	NC_036247.1:34019474-34021927	37.2244	4.83985	-2.94322	5e-05	0.000601276	Down	XP_022888698.1	cytochrome P450 76A2-like	NA
111404238	Chr11	+	LOC111404238	protein_coding	NC_036247.1:35996600-35998517	27.9476	6.8065	-2.03774	5e-05	0.000601276	Down	XP_022888798.1	UNC93-like protein 1	AT1G18010
111404276	Chr11	+	LOC111404276	protein_coding	NC_036247.1:36917181-36918304	16.0571	3.95453	-2.02163	5e-05	0.000601276	Down	XP_022888870.1	methanol O-anthraniloyltransferase-like	NA
111404278	Chr11	-	LOC111404278	protein_coding	NC_036247.1:36952371-36955181	1.16505	5.96141	2.35526	5e-05	0.000601276	Up	XP_022888871.1	methanol O-anthraniloyltransferase-like	NA
111404365	Chr11	+	LOC111404365	protein_coding	NC_036247.1:5615889-5622830	12.2883	2.77721	-2.14558	5e-05	0.000601276	Down	XP_022888950.1	uncharacterized protein LOC111404365	NA
111404371	Chr11	+	LOC111404371	protein_coding	NC_036247.1:5846763-5849699	24.1373	2.69548	-3.16265	5e-05	0.000601276	Down	XP_022888955.1	ACT domain-containing protein ACR10-like, partial	AT2G36840
111404936	Chr11	+	LOC111404936	protein_coding	NC_036247.1:20631984-20633028	29.0311	3.75708	-2.94992	5e-05	0.000601276	Down	XP_022889430.1	EG45-like domain containing protein	NA
111404972	Chr11	+	LOC111404972	protein_coding	NC_036247.1:30497242-30498473	13.228	77.37	2.54818	5e-05	0.000601276	Up	XP_022889461.1	CBL-interacting serine/threonine-protein kinase 21-like	NA
111404989	Chr11	-	LOC111404989	protein_coding	NC_036247.1:33514467-33515037	1.24232	5.48894	2.14349	0.00585	0.0309132	Up	XP_022889476.1	uncharacterized protein LOC111404989	AT4G31830
111405079	Chr12	-	LOC111405079	protein_coding	NC_036248.1:1068555-1072031	1.1212	5.49688	2.29357	5e-05	0.000601276	Up	XP_022889551.1	pectinesterase-like	AT3G14310
111405266	Chr12	-	LOC111405266	protein_coding	NC_036248.1:4161768-4162828	93.2553	17.9487	-2.37731	5e-05	0.000601276	Down	XP_022889839.1	(-)-isopiperitenol/(-)-carveol dehydrogenase, mitochondrial-like	NA
111405278	Chr12	+	LOC111405278	protein_coding	NC_036248.1:4408602-4409678	1.22568	35.5625	4.85871	5e-05	0.000601276	Up	XP_022889850.1	gibberellin-regulated protein 14-like	AT5G14920
[truncated: 188 more rows]

## Sheet: NBT1_vs_KT3
Gene ID	Chromosome	Strand	Gene	Gene Type	locus	FPKM(NBT1)	FPKM(KT3)	log2(fold_change)	p_value	q_value	Regulation	Protein IDs	Protein Products	TRIRIDs
[truncated: 659 more rows]

## Sheet: NBT3_vs_KT1
Gene ID	Chromosome	Strand	Gene	Gene Type	locus	FPKM(NBT3)	FPKM(KT1)	log2(fold_change)	p_value	q_value	Regulation	Protein IDs	Protein Products	TRIRIDs
[truncated: 1,174 more rows]
