# Supplementary material for: NGS transcriptomic analysis uncovers the possible resistance mechanisms of olive to Spilocea oleagina leaf spot infection
Source: Front Plant Sci. 2023 Jul 17;14:1219580. doi: 10.3389/fpls.2023.1219580 (PMC10388255; doi:10.3389/fpls.2023.1219580)
Supplement: Supplementary file 7 [file Table_3.xlsx]

## Sheet: Information
Table S3 : Gene ontolology analysis of the diffentially expressed genes.
The gene ontolgy information of the differentially expressed genes were extracted from the DAVID (https://david.ncifcrf.gov/) results. The Gene ontolgy terms related to the three ontology classification (Biological Process, Cellular coponent and Molecular Function) of the three comparisons : NBT1 vs. KT1, KT1 vs. KT3 and NBT1 vs. NBT3 were given in the following sheets. The gene ontolgy terms wit…

## Sheet: NBT1_vs_KT1
GO Classification	GO Term	Count	%	PValue	Fold Enrichment	Bonferroni	Benjamini	FDR	Regulation	Significant
Biological Process	lignin biosynthetic process	6	3.79747	1.83714e-05	18.2886	0.00739463	0.00740367	0.00720158	Down-regulated	Yes
	response to water deprivation	19	12.0253	5.14262e-05	3.03215	0.0205624	0.00792164	0.00770542	Down-regulated	Yes
	defense response	17	10.7595	5.897e-05	3.28377	0.023543	0.00792164	0.00770542	Down-regulated	Yes
	response to salicylic acid	10	6.32911	0.000385661	4.50904	0.144301	0.0336446	0.0327262	Down-regulated	Yes
	oxylipin biosynthetic process	4	2.53165	0.000496441	25.4009	0.18177	0.0336446	0.0327262	Down-regulated	Yes
	response to wounding	15	9.49367	0.000579567	2.93841	0.208807	0.0336446	0.0327262	Down-regulated	Yes
	response to abscisic acid	17	10.7595	0.000584397	2.67931	0.21035	0.0336446	0.0327262	Down-regulated	Yes
	jasmonic acid biosynthetic process	4	2.53165	0.000707243	22.5786	0.248608	0.0356274	0.0346549	Down-regulated	Yes
	response to fungus	9	5.6962	0.00108045	4.36831	0.35386	0.0483803	0.0470597	Down-regulated	Yes
	defense response to bacterium	17	10.7595	0.00143019	2.46049	0.439098	0.0542525	0.0527717	Down-regulated	Yes
	response to cadmium ion	9	5.6962	0.00148084	4.15651	0.450475	0.0542525	0.0527717	Down-regulated	Yes
	protein autophosphorylation	7	4.43038	0.00192448	5.38807	0.540785	0.0646304	0.0628662	Down-regulated	Yes
	positive regulation of flower development	4	2.53165	0.00241143	14.8688	0.622956	0.069975	0.068065	Down-regulated	Yes
	plant-type hypersensitive response	5	3.16456	0.00243089	8.86078	0.625916	0.069975	0.068065	Down-regulated	Yes
	transmembrane transport	7	4.43038	0.00699642	4.13503	0.941369	0.18797	0.18284	Down-regulated	Yes
	response to cold	9	5.6962	0.00751173	3.17511	0.952461	0.189202	0.184037	Down-regulated	Yes
	response to bacterium	6	3.79747	0.0152948	4.11907	0.998024	0.362578	0.352681	Down-regulated	Yes
	response to chitin	8	5.06329	0.0204078	2.90296	0.999759	0.433501	0.421668	Down-regulated	Yes
	immune system process	6	3.79747	0.0210036	3.79433	0.999811	0.433501	0.421668	Down-regulated	Yes
	regulation of defense response	9	5.6962	0.0223918	2.60275	0.999894	0.433501	0.421668	Down-regulated	Yes
	cellular response to water deprivation	3	1.89873	0.025443	12.032	0.99997	0.433501	0.421668	Down-regulated	Yes
	response to osmotic stress	7	4.43038	0.0257752	3.09228	0.999974	0.433501	0.421668	Down-regulated	Yes
	salicylic acid catabolic process	2	1.26582	0.0258164	76.2027	0.999974	0.433501	0.421668	Down-regulated	Yes
	S-adenosylmethionine biosynthetic process	2	1.26582	0.0258164	76.2027	0.999974	0.433501	0.421668	Down-regulated	Yes
	abscisic acid-activated signaling pathway	6	3.79747	0.0312717	3.41206	0.999997	0.504099	0.49034	Down-regulated	Yes
	response to oxidative stress	8	5.06329	0.036698	2.56144	1	0.553769	0.538654	Down-regulated	Yes
	transpiration	2	1.26582	0.0384753	50.8018	1	0.553769	0.538654	Down-regulated	Yes
	lipid oxidation	2	1.26582	0.0384753	50.8018	1	0.553769	0.538654	Down-regulated	Yes
	toxin metabolic process	3	1.89873	0.0468278	8.62672	1	0.629053	0.611883	Down-regulated	Yes
	positive regulation of abscisic acid-activated signaling pathway	3	1.89873	0.0468278	8.62672	1	0.629053	0.611883	Down-regulated	Yes
	protein phosphorylation	10	6.32911	0.0534567	2.05953	1	0.694938	0.675969	Down-regulated	No
	defense response to fungus	12	7.59494	0.0616918	1.83437	1	0.776931	0.755724	Down-regulated	No
	regulation of stomatal movement	3	1.89873	0.0636563	7.2574	1	0.777379	0.75616	Down-regulated	No
	amino acid transport	3	1.89873	0.0672344	7.0341	1	0.79504	0.773339	Down-regulated	No
	indole-containing compound metabolic process	3	1.89873	0.0690481	6.92752	1	0.79504	0.773339	Down-regulated	No
	hormone-mediated signaling pathway	6	3.79747	0.0831093	2.57587	1	0.930363	0.904968	Down-regulated	No
	response to jasmonic acid	7	4.43038	0.0869164	2.27471	1	0.941491	0.915793	Down-regulated	No
	regulation of phenylpropanoid metabolic process	2	1.26582	0.0934483	20.3207	1	0.941491	0.915793	Down-regulated	No
	positive regulation of response to salt stress	2	1.26582	0.0934483	20.3207	1	0.941491	0.915793	Down-regulated	No
	camalexin biosynthetic process	2	1.26582	0.0934483	20.3207	1	0.941491	0.915793	Down-regulated	No
	photosynthesis	5	4.54545	0.00308802	8.27136	0.570157	0.660847	0.660847	Up-regulated	Yes
	cuticle development	3	2.72727	0.00682341	23.9279	0.845749	0.660847	0.660847	Up-regulated	Yes
	fatty acid metabolic process	4	3.63636	0.00728876	10.0372	0.864274	0.660847	0.660847	Up-regulated	Yes
	response to cold	7	6.36364	0.0125592	3.61872	0.968266	0.720361	0.720361	Up-regulated	Yes
	cutin transport	2	1.81818	0.0132419	148.884	0.973727	0.720361	0.720361	Up-regulated	Yes
	dephosphorylation	3	2.72727	0.025658	11.9639	0.999172	0.842455	0.842455	Up-regulated	Yes
	protein tetramerization	2	1.81818	0.0306282	63.8076	0.999795	0.842455	0.842455	Up-regulated	Yes
	cellular phosphate ion homeostasis	2	1.81818	0.0306282	63.8076	0.999795	0.842455	0.842455	Up-regulated	Yes
	mitotic cell cycle	3	2.72727	0.0309726	10.8061	0.999814	0.842455	0.842455	Up-regulated	Yes
	microtubule cytoskeleton organization	3	2.72727	0.0309726	10.8061	0.999814	0.842455	0.842455	Up-regulated	Yes
	lipid catabolic process	4	3.63636	0.0417704	5.16362	0.999991	1	1	Up-regulated	Yes
	cellular response to sulfur starvation	2	1.81818	0.051935	37.2211	1	1	1	Up-regulated	No
	regulation of glucosinolate biosynthetic process	2	1.81818	0.0561404	34.358	1	1	1	Up-regulated	No
	cutin biosynthetic process	2	1.81818	0.076892	24.8141	1	1	1	Up-regulated	No
	response to light intensity	4	3.63636	0.0768973	4.00586	1	1	1	Up-regulated	No
	photosynthetic electron transport in photosystem I	2	1.81818	0.0809878	23.5081	1	1	1	Up-regulated	No
	very long-chain fatty acid metabolic process	2	1.81818	0.0850656	22.3327	1	1	1	Up-regulated	No
	water transport	2	1.81818	0.0971918	19.4197	1	1	1	Up-regulated	No
Cellular Componenet	plasma membrane	52	32.9114	5.17039e-09	2.30129	4.54994e-07	4.54994e-07	4.39483e-07	Down-regulated	Yes
	plasmodesma	20	12.6582	5.59646e-06	3.43081	0.000492368	0.000246244	0.000237849	Down-regulated	Yes
	cytosol	36	22.7848	0.000313205	1.85114	0.0271899	0.00918735	0.00887415	Down-regulated	Yes
	vacuole	13	8.22785	0.00134074	3.00079	0.111361	0.0275798	0.0266396	Down-regulated	Yes
	cytoplasm	46	29.1139	0.00156704	1.55233	0.128908	0.0275798	0.0266396	Down-regulated	Yes
	plant-type vacuole	11	6.96203	0.00883866	2.64387	0.542171	0.129634	0.125214	Down-regulated	Yes
	vacuolar membrane	9	5.6962	0.0140628	2.84244	0.712437	0.17679	0.170763	Down-regulated	Yes
	integral component of membrane	48	30.3797	0.0398429	1.28615	0.972067	0.438272	0.423331	Down-regulated	Yes
	apoplast	7	4.43038	0.0631791	2.47961	0.996795	0.59596	0.575643	Down-regulated	No
	endoplasmic reticulum	11	6.96203	0.0677227	1.87742	0.997911	0.59596	0.575643	Down-regulated	No
	secretory vesicle	4	2.53165	0.0782916	3.99923	0.999234	0.626333	0.604981	Down-regulated	No
	apoplast	11	10	2.80423e-05	5.55616	0.00212897	0.00213121	0.00187883	Up-regulated	Yes
	chloroplast envelope	11	10	0.000121515	4.6578	0.00919322	0.00461759	0.00407077	Up-regulated	Yes
	chloroplast thylakoid membrane	9	8.18182	0.000504223	4.88382	0.0376053	0.0127736	0.011261	Up-regulated	Yes
	extracellular region	27	24.5455	0.000674097	1.98029	0.0499576	0.0128078	0.0112911	Up-regulated	Yes
	thylakoid	6	5.45455	0.00300766	6.09962	0.204613	0.0409215	0.0360755	Up-regulated	Yes
	chloroplast thylakoid	6	5.45455	0.00323064	5.99839	0.21802	0.0409215	0.0360755	Up-regulated	Yes
	vacuole	9	8.18182	0.0107411	2.96232	0.559895	0.115896	0.102171	Up-regulated	Yes
	chloroplast photosystem I	2	1.81818	0.012286	160.623	0.609184	0.115896	0.102171	Up-regulated	Yes
	cytosol	23	20.9091	0.0137245	1.6864	0.650162	0.115896	0.102171	Up-regulated	Yes
	plant-type cell wall	7	6.36364	0.0202397	3.25588	0.788598	0.153822	0.135606	Up-regulated	Yes
	chloroplast	30	27.2727	0.0312049	1.43727	0.910128	0.215598	0.190066	Up-regulated	Yes
	plasma membrane	24	21.8182	0.036114	1.51452	0.938913	0.228722	0.201637	Up-regulated	Yes
	plasmodesma	9	8.18182	0.0503259	2.20144	0.980245	0.264325	0.233023	Up-regulated	No
	plastid	9	8.18182	0.0505703	2.19921	0.980628	0.264325	0.233023	Up-regulated	No
	tubulin complex	2	1.81818	0.0521693	37.067	0.982957	0.264325	0.233023	Up-regulated	No
	chloroplast stroma	7	6.36364	0.0775751	2.33594	0.997838	0.368482	0.324846	Up-regulated	No
Molecular Function	symporter activity	6	3.79747	9.91052e-05	12.887	0.017779	0.017938	0.0174425	Down-regulated	Yes
	ATP binding	33	20.8861	0.000473166	1.86749	0.0820968	0.0428216	0.0416386	Down-regulated	Yes
	oxidoreductase activity, acting on the CH-OH group of donors, NAD or NADP as acceptor	5	3.16456	0.000822592	11.8312	0.138388	0.0496297	0.0482587	Down-regulated	Yes
	protein binding	47	29.7468	0.00264329	1.49026	0.380641	0.0817591	0.0795006	Down-regulated	Yes
	sinapyl alcohol dehydrogenase activity	3	1.89873	0.00264727	38.0751	0.381087	0.0817591	0.0795006	Down-regulated	Yes
	protein serine/threonine kinase activity	14	8.86076	0.00285543	2.58877	0.404035	0.0817591	0.0795006	Down-regulated	Yes
	cinnamyl-alcohol dehydrogenase activity	3	1.89873	0.00316196	34.9022	0.436293	0.0817591	0.0795006	Down-regulated	Yes
	ATPase activity, coupled to transmembrane movement of substances	5	3.16456	0.0112671	5.72167	0.871385	0.227921	0.221625	Down-regulated	Yes
	calcium ion binding	7	4.43038	0.0121906	3.66015	0.891397	0.227921	0.221625	Down-regulated	Yes
	SNARE binding	4	2.53165	0.0125923	8.21228	0.899106	0.227921	0.221625	Down-regulated	Yes
	identical protein binding	6	3.79747	0.0185258	3.91426	0.96611	0.304834	0.296413	Down-regulated	Yes
	methionine adenosyltransferase activity	2	1.26582	0.0281441	69.8043	0.994299	0.424507	0.41278	Down-regulated	Yes
	ATPase activity	4	2.53165	0.0488642	4.85595	0.999885	0.680341	0.661547	Down-regulated	Yes
	amino acid transmembrane transporter activity	3	1.89873	0.0700023	6.866	0.999998	0.90503	0.880029	Down-regulated	No
	oxidoreductase activity	8	5.06329	0.0756739	2.16448	0.999999	0.913132	0.887908	Down-regulated	No
	glycerophosphodiester phosphodiesterase activity	2	1.26582	0.088626	21.4783	1	0.943606	0.917539	Down-regulated	No
	oxidoreductase activity, acting on single donors with incorporation of molecular oxygen, incorporation of two atoms of oxygen	2	1.26582	0.088626	21.4783	1	0.943606	0.917539	Down-regulated	No
	inorganic diphosphatase activity	3	2.72727	0.00177082	46.914	0.204383	0.22312	0.22312	Up-regulated	Yes
	protein domain specific binding	4	3.63636	0.00345923	13.0706	0.360465	0.22312	0.22312	Up-regulated	Yes
	phosphatase activity	4	3.63636	0.00993709	8.93599	0.72426	0.427295	0.427295	Up-regulated	Yes
	ferric iron binding	2	1.81818	0.0485788	39.8058	0.998378	1	1	Up-regulated	Yes
	iron ion binding	5	4.54545	0.0763814	3.09226	0.999965	1	1	Up-regulated	No
	ligase activity	3	2.72727	0.0777247	6.43917	0.999971	1	1	Up-regulated	No
	ferrous iron binding	2	1.81818	0.086584	21.8932	0.999992	1	1	Up-regulated	No
	oxidoreductase activity, acting on paired donors, with incorporation or reduction of molecular oxygen	4	3.63636	0.0992873	3.5744	0.999999	1	1	Up-regulated	No

## Sheet: KT1_vs._KT3
GO Classification	GO Term	Count	%	PValue	Fold Enrichment	Bonferroni	Benjamini	FDR	Regulation	Significant
Biological Process	response to salt stress	9	14.7541	9.6316e-05	6.07433	0.0169043	0.0169516	0.0169516	Down-regulated	Yes
	response to abscisic acid	9	14.7541	0.00353626	3.49886	0.465823	0.220647	0.220647	Down-regulated	Yes
	cellular response to hypoxia	5	8.19672	0.00376102	7.73525	0.486731	0.220647	0.220647	Down-regulated	Yes
	dephosphorylation	3	4.91803	0.00946102	20.1393	0.814105	0.351551	0.351551	Down-regulated	Yes
	phosphoenolpyruvate transport	2	3.27869	0.0104226	187.967	0.843465	0.351551	0.351551	Down-regulated	Yes
	response to water deprivation	8	13.1148	0.0119847	3.14918	0.881649	0.351551	0.351551	Down-regulated	Yes
	phosphoglycerate transport	2	3.27869	0.0155937	125.311	0.938075	0.392071	0.392071	Down-regulated	Yes
	cellular phosphate ion homeostasis	2	3.27869	0.0181693	107.41	0.961053	0.399725	0.399725	Down-regulated	Yes
	polysaccharide catabolic process	2	3.27869	0.0510554	37.5933	0.999906	0.857844	0.857844	Down-regulated	No
	response to temperature stimulus	3	4.91803	0.055349	7.77793	0.999958	0.857844	0.857844	Down-regulated	No
	trehalose biosynthetic process	2	3.27869	0.0560178	34.1758	0.999963	0.857844	0.857844	Down-regulated	No
	water transport	2	3.27869	0.0584894	32.6899	0.999977	0.857844	0.857844	Down-regulated	No
	cellular response to oxygen-containing compound	4	6.55738	0.0891195	3.72211	1	1	1	Down-regulated	No
	seed coat development	2	3.27869	0.090047	20.8852	1	1	1	Down-regulated	No
	carbohydrate metabolic process	4	6.55738	0.093192	3.64984	1	1	1	Down-regulated	No
	response to water deprivation	20	12.6582	1.64226e-05	3.17032	0.00538852	0.00538662	0.00535378	Up-regulated	Yes
	carbohydrate metabolic process	11	6.96203	0.000403247	4.04177	0.124268	0.0659271	0.0655251	Up-regulated	Yes
	defense response	15	9.49367	0.000711099	2.878	0.208666	0.0659271	0.0655251	Up-regulated	Yes
	cuticle development	4	2.53165	0.000803989	21.6261	0.232502	0.0659271	0.0655251	Up-regulated	Yes
	fatty acid biosynthetic process	6	3.79747	0.00141782	7.26636	0.372991	0.0930091	0.092442	Up-regulated	Yes
	syncytium formation	3	1.89873	0.00424542	30.2765	0.753333	0.232083	0.230668	Up-regulated	Yes
	defense response to Gram-negative bacterium	3	1.89873	0.00988446	19.7456	0.961924	0.463158	0.460334	Up-regulated	Yes
	wax biosynthetic process	3	1.89873	0.0154606	15.6603	0.994061	0.527389	0.524173	Up-regulated	Yes
	response to bacterium	6	3.79747	0.015712	4.09142	0.99454	0.527389	0.524173	Up-regulated	Yes
	cellular response to oxygen-containing compound	8	5.06329	0.0174655	2.99767	0.996963	0.527389	0.524173	Up-regulated	Yes
	developmental growth	10	6.32911	0.0176868	2.52304	0.99718	0.527389	0.524173	Up-regulated	Yes
	plant-type cell wall loosening	3	1.89873	0.0245123	12.2743	0.999716	0.643343	0.639421	Up-regulated	Yes
	unidimensional cell growth	5	3.16456	0.0269516	4.40066	0.999875	0.643343	0.639421	Up-regulated	Yes
	negative regulation of cellular process	6	3.79747	0.0274598	3.53422	0.999895	0.643343	0.639421	Up-regulated	Yes
	positive regulation of flower development	3	1.89873	0.0296725	11.0768	0.99995	0.648838	0.644882	Up-regulated	Yes
	sterol biosynthetic process	3	1.89873	0.0366682	9.87278	0.999995	0.738684	0.73418	Up-regulated	Yes
	UDP-D-xylose biosynthetic process	2	1.26582	0.0387327	50.4609	0.999998	0.738684	0.73418	Up-regulated	Yes
	flavonoid biosynthetic process	3	1.89873	0.0442276	8.90486	1	0.738684	0.73418	Up-regulated	Yes
	defense response to bacterium	13	8.22785	0.0446611	1.86892	1	0.738684	0.73418	Up-regulated	Yes
	detection of calcium ion	2	1.26582	0.0450417	43.2522	1	0.738684	0.73418	Up-regulated	Yes
	regulation of defense response	8	5.06329	0.0592262	2.29803	1	0.925057	0.919416	Up-regulated	No
	D-xylose metabolic process	2	1.26582	0.063723	30.2765	1	0.950051	0.944258	Up-regulated	No
	amino acid transport	3	1.89873	0.0680324	6.98689	1	0.970201	0.964285	Up-regulated	No
	hormone-mediated signaling pathway	6	3.79747	0.0849688	2.55858	1	1	0.996942	Up-regulated	No
	cell division	7	4.43038	0.0904766	2.24985	1	1	0.996942	Up-regulated	No
	plant-type cell wall organization	3	1.89873	0.0950634	5.7487	1	1	0.996942	Up-regulated	No
	cell wall modification	3	1.89873	0.0950634	5.7487	1	1	0.996942	Up-regulated	No
Cellular Componenet	cell wall	7	11.4754	0.00302746	4.8013	0.111526	0.0455064	0.0361718	Down-regulated	Yes
	apoplast	6	9.83607	0.00418185	5.5476	0.150778	0.0455064	0.0361718	Down-regulated	Yes
	chloroplast membrane	4	6.55738	0.00442578	11.9198	0.158853	0.0455064	0.0361718	Down-regulated	Yes
	extracellular region	16	26.2295	0.00466732	2.14811	0.166775	0.0455064	0.0361718	Down-regulated	Yes
	plasmodesma	8	13.1148	0.006105	3.582	0.212447	0.047619	0.037851	Down-regulated	Yes
	cytoplasm	20	32.7869	0.0101674	1.76167	0.328712	0.0660879	0.0525314	Down-regulated	Yes
	plasma membrane	16	26.2295	0.0179825	1.84823	0.507223	0.100188	0.0796367	Down-regulated	Yes
	vacuole	6	9.83607	0.023387	3.61503	0.602646	0.110396	0.0877507	Down-regulated	Yes
	cytosol	14	22.9508	0.0266612	1.87902	0.651424	0.110396	0.0877507	Down-regulated	Yes
	plant-type cell wall	5	8.19672	0.0283067	4.25708	0.673683	0.110396	0.0877507	Down-regulated	Yes
	plant-type vacuole membrane	3	4.91803	0.0380465	9.58769	0.779703	0.134892	0.107222	Down-regulated	Yes
	plant-type vacuole	5	8.19672	0.0714706	3.1368	0.944533	0.232279	0.184632	Down-regulated	No
	nucleosome	15	9.49367	5.97229e-19	41.4171	3.82227e-17	3.82227e-17	2.92642e-17	Up-regulated	Yes
	plasma membrane	54	34.1772	3.15744e-10	2.42124	2.02076e-08	1.01038e-08	7.73574e-09	Up-regulated	Yes
	cell wall	19	12.0253	3.98145e-08	5.05851	2.54812e-06	8.02743e-07	6.146e-07	Up-regulated	Yes
	extracellular region	45	28.481	5.46177e-08	2.34508	3.49553e-06	8.02743e-07	6.146e-07	Up-regulated	Yes
	plant-type cell wall	17	10.7595	6.27143e-08	5.61823	4.01371e-06	8.02743e-07	6.146e-07	Up-regulated	Yes
	plasmodesma	18	11.3924	6.11127e-05	3.12836	0.00390369	0.000565737	0.000433142	Up-regulated	Yes
	plastid	18	11.3924	6.18775e-05	3.12519	0.00395245	0.000565737	0.000433142	Up-regulated	Yes
	peroxisome	10	6.32911	0.000189337	4.97648	0.0120456	0.00151469	0.00115969	Up-regulated	Yes
	nucleolus	12	7.59494	0.000253496	3.9204	0.0160949	0.00180264	0.00138015	Up-regulated	Yes
	vacuole	14	8.86076	0.000355146	3.27414	0.0224769	0.00227293	0.00174021	Up-regulated	Yes
	thylakoid	8	5.06329	0.000486901	5.77859	0.0306885	0.00283288	0.00216892	Up-regulated	Yes
	vacuolar membrane	11	6.96203	0.00117353	3.51981	0.0723956	0.00625882	0.00479191	Up-regulated	Yes
	cytosol	33	20.8861	0.00212256	1.7192	0.127147	0.0104495	0.00800043	Up-regulated	Yes
	trans-Golgi network	8	5.06329	0.00258345	4.32027	0.152577	0.0118101	0.00904208	Up-regulated	Yes
	endosome	8	5.06329	0.00385867	4.01621	0.219197	0.0164637	0.012605	Up-regulated	Yes
	membrane	16	10.1266	0.00516664	2.23596	0.28217	0.0206666	0.0158228	Up-regulated	Yes
	apoplast	9	5.6962	0.00685002	3.23001	0.355905	0.0257883	0.0197442	Up-regulated	Yes
	Golgi apparatus	14	8.86076	0.016346	2.08951	0.651733	0.058119	0.0444974	Up-regulated	Yes
	integral component of membrane	49	31.0127	0.0210983	1.33022	0.744553	0.0710681	0.0544115	Up-regulated	Yes
	secretory vesicle	4	2.53165	0.0756903	4.05185	0.993509	0.242209	0.185441	Up-regulated	No
	Golgi trans cisterna	3	1.89873	0.0892202	5.97177	0.997474	0.271909	0.208181	Up-regulated	No
Molecular Function	phosphoenolpyruvate:phosphate antiporter activity	2	3.27869	0.00539097	363.509	0.371788	0.457536	0.457536	Down-regulated	Yes
	phosphoglycerate transmembrane transporter activity	2	3.27869	0.018744	103.86	0.803537	0.457536	0.457536	Down-regulated	Yes
	beta-amylase activity	2	3.27869	0.0240358	80.7799	0.8766	0.457536	0.457536	Down-regulated	Yes
	phosphatase activity	3	4.91803	0.0288004	11.1278	0.918992	0.457536	0.457536	Down-regulated	Yes
	trehalose-phosphatase activity	2	3.27869	0.0319211	60.5849	0.938578	0.457536	0.457536	Down-regulated	Yes
	sucrose alpha-glucosidase activity	2	3.27869	0.0319211	60.5849	0.938578	0.457536	0.457536	Down-regulated	Yes
	water channel activity	2	3.27869	0.0927942	20.195	0.999769	1	1	Down-regulated	No
	protein heterodimerization activity	15	9.49367	2.1242e-12	14.4423	3.8023e-10	3.80232e-10	3.80232e-10	Up-regulated	Yes
	structural constituent of chromatin	3	1.89873	0.005643	26.1766	0.636857	0.319802	0.319802	Up-regulated	Yes
	hydrolase activity, hydrolyzing O-glycosyl compounds	5	3.16456	0.00867153	6.17738	0.789648	0.319802	0.319802	Up-regulated	Yes
	NAD binding	4	2.53165	0.0120986	8.33485	0.886829	0.319802	0.319802	Up-regulated	Yes
	3-oxo-lignoceronyl-CoA synthase activity	3	1.89873	0.0125062	17.4511	0.894888	0.319802	0.319802	Up-regulated	Yes
	3-oxo-cerotoyl-CoA synthase activity	3	1.89873	0.0125062	17.4511	0.894888	0.319802	0.319802	Up-regulated	Yes
	3-oxo-arachidoyl-CoA synthase activity	3	1.89873	0.0125062	17.4511	0.894888	0.319802	0.319802	Up-regulated	Yes
	DNA binding	20	12.6582	0.0181019	1.74948	0.961991	0.40503	0.40503	Up-regulated	Yes
	flavin adenine dinucleotide binding	4	2.53165	0.0345195	5.58435	0.998142	0.686555	0.686555	Up-regulated	Yes
	calcium ion binding	6	3.79747	0.0421813	3.13727	0.999554	0.755045	0.755045	Up-regulated	Yes
	UDP-glucuronate decarboxylase activity	2	1.26582	0.0622208	31.0242	0.99999	1	1	Up-regulated	No
	amino acid transmembrane transporter activity	3	1.89873	0.0700023	6.866	0.999998	1	1	Up-regulated	No
	symporter activity	3	1.89873	0.0781392	6.44348	1	1	1	Up-regulated	No
	aspartyl esterase activity	3	1.89873	0.0865561	6.06994	1	1	1	Up-regulated	No

## Sheet: NBT1_vs_NBT3
GO Classification	GO Term	Count	%	PValue	Fold Enrichment	Bonferroni	Benjamini	FDR	Regulation	Significant
Biological Process	response to water deprivation	12	19.0476	4.43724e-05	4.57139	0.00945097	0.00945133	0.00927384	Down-regulated	Yes
	response to abscisic acid	10	15.873	0.00110105	3.76222	0.210025	0.117262	0.115059	Down-regulated	Yes
	response to light stimulus	10	15.873	0.00241481	3.35615	0.403929	0.158713	0.155733	Down-regulated	Yes
	microtubule-based process	3	4.7619	0.00298053	36.3806	0.472067	0.158713	0.155733	Down-regulated	Yes
	seed coat development	3	4.7619	0.00427191	30.3172	0.599943	0.164362	0.161275	Down-regulated	Yes
	plant epidermis morphogenesis	2	3.1746	0.00540157	363.806	0.686222	0.164362	0.161275	Down-regulated	Yes
	galacturonate biosynthetic process	2	3.1746	0.00540157	363.806	0.686222	0.164362	0.161275	Down-regulated	Yes
	hyperosmotic salinity response	3	4.7619	0.0104358	19.1477	0.894073	0.277854	0.272636	Down-regulated	Yes
	microtubule cytoskeleton organization	3	4.7619	0.0122585	17.6035	0.928605	0.290117	0.284669	Down-regulated	Yes
	carbohydrate metabolic process	5	7.93651	0.0253049	4.41513	0.995851	0.538995	0.528873	Down-regulated	Yes
	response to cold	5	7.93651	0.0294236	4.21072	0.998324	0.569748	0.559048	Down-regulated	Yes
	carboxylic acid metabolic process	4	6.34921	0.0321073	5.68448	0.999073	0.569905	0.559203	Down-regulated	Yes
	cell differentiation	6	9.52381	0.0400034	3.13176	0.999839	0.65544	0.643131	Down-regulated	Yes
	regulation of defense response	5	7.93651	0.0541975	3.45167	0.999993	0.799585	0.784569	Down-regulated	No
	regulation of intracellular pH	2	3.1746	0.0578632	33.0733	0.999997	0.799585	0.784569	Down-regulated	No
	defense response to Gram-negative bacterium	2	3.1746	0.0604135	31.6353	0.999998	0.799585	0.784569	Down-regulated	No
	response to salt stress	5	7.93651	0.0638166	3.26577	0.999999	0.799585	0.784569	Down-regulated	No
	response to bacterium	2	20	0.0851857	20.3207	0.984772	1	1	Up-regulated	No
Cellular Componenet	plant-type vacuole	8	12.6984	0.00102779	4.93523	0.0491393	0.0161138	0.0124964	Down-regulated	Yes
	Golgi apparatus	10	15.873	0.00105012	3.78102	0.0501799	0.0161138	0.0124964	Down-regulated	Yes
	plant-type cell wall	7	11.1111	0.00111524	5.86059	0.0532094	0.0161138	0.0124964	Down-regulated	Yes
	vacuolar membrane	7	11.1111	0.00131541	5.67436	0.0624615	0.0161138	0.0124964	Down-regulated	Yes
	apoplast	6	9.52381	0.00450161	5.45514	0.198345	0.0432178	0.0335158	Down-regulated	Yes
	cytoplasm	21	33.3333	0.00557223	1.81892	0.239518	0.0432178	0.0335158	Down-regulated	Yes
	vacuole	7	11.1111	0.00617397	4.14724	0.261742	0.0432178	0.0335158	Down-regulated	Yes
	cell wall	6	9.52381	0.0151716	4.04681	0.52721	0.0929259	0.072065	Down-regulated	Yes
	tubulin complex	2	3.1746	0.0290851	66.7205	0.764562	0.158352	0.122804	Down-regulated	Yes
	plant-type vacuole membrane	3	4.7619	0.0392475	9.4279	0.859407	0.188578	0.146244	Down-regulated	Yes
	endosome	4	6.34921	0.0423338	5.08719	0.879914	0.188578	0.146244	Down-regulated	Yes
	integral component of membrane	21	33.3333	0.0604869	1.44424	0.952985	0.234045	0.181505	Down-regulated	No
	extracellular region	13	20.6349	0.0625195	1.71625	0.957719	0.234045	0.181505	Down-regulated	No
	plasmodesma	6	9.52381	0.0721287	2.64173	0.974479	0.234045	0.181505	Down-regulated	No
	microtubule	3	4.7619	0.0737015	6.60431	0.976515	0.234045	0.181505	Down-regulated	No
	Golgi cisterna membrane	2	3.1746	0.076423	24.7819	0.979668	0.234045	0.181505	Down-regulated	No
	extracellular region	4	40	0.0940678	3.16846	0.794159	1	1	Up-regulated	No
Molecular Function	UDP-glucuronate 4-epimerase activity	2	3.1746	0.017623	110.724	0.787086	1	1	Down-regulated	Yes
	sucrose alpha-glucosidase activity	2	3.1746	0.0349407	55.3621	0.95469	1	1	Down-regulated	Yes
	transferase activity, transferring acyl groups other than amino-acyl groups	3	4.7619	0.0380029	9.5819	0.965635	1	1	Down-regulated	Yes
	structural constituent of cytoskeleton	2	3.1746	0.0878252	21.4305	0.999664	1	1	Down-regulated	No
	identical protein binding	2	20	0.0752213	22.507	0.773682	1	1	Up-regulated	No
