# Supplementary material for: NGS transcriptomic analysis uncovers the possible resistance mechanisms of olive to Spilocea oleagina leaf spot infection
Source: Front Plant Sci. 2023 Jul 17;14:1219580. doi: 10.3389/fpls.2023.1219580 (PMC10388255; doi:10.3389/fpls.2023.1219580)
Supplement: Supplementary file 8 [file Table_4.xlsx]

## Sheet: Foglio1
Supplementary Table S4.	Primers sequences used in qPCR for DEGs confirmation
Name	Description	Primer Sequence	Gene ID	NCBI Accession
LOC111401949	Dehydrin DHN1-like	F: TGGAACTCATGGTGGTGGAA	111401949	XM_023029936.1
		R: TACCGTAAGTCTGCTCGTCC
LOC111408132	Bifunctional pinoresinol-lariciresinol reductase-like	F: GCATGCTCGGAGTCATCAAA	111408132	XM_023037935.1
		R: CCTCCCACAAAATAGGCTGC
LOC111410971	RADIALIS-like 2	F: TATGTCCTCCCATGGCTCAG	111410971	XM_023041558.1
		R: TGCCTCTTCACCTCTTCTGG
LOC111384845	DOWNY MILDEW RESISTANCE 6-like	F: TCAATCTGAAAGGCCGAGGT	111384845	XM_023009174.1
		R: TTCATGACCCACTGCTAGCA
LOC111380489	Thaumatin-like protein	F: TTGCACGGTGTTCAAGACTG	111380489	XM_023004071.1
		R: GCTTCAAGGGCAAAAGACCA
LOC111385280	MLO-like protein 6	F: TCCCACTGTATGCCCTTGTT	111385280	XM_023009661.1
		R: ATGTTGGGAGACTGTCGGTT
